# Supplementary material for: 3,3′-Bis(4-nitro­phen­yl)-1,1′-(p-phenyl­ene)dithio­urea dimethyl sulfoxide disolvate
Source: Acta Crystallogr Sect E Struct Rep Online. 2008 May 17;64(Pt 6):o1097. doi: 10.1107/S160053680801430X (PMC2961527; doi:10.1107/S160053680801430X)
Supplement: Supplementary file 2 [file e-64-o1097-Isup2.hkl]

# 
# h,k,l, Fc-squared, Fo-squared, sigma(Fo-squared) and status flag 
# 
data_I
_shelx_title ' 080331d in P2(1)/c' 
_shelx_refln_list_code          4 
_shelx_F_calc_maximum      217.93 
_exptl_crystal_F_000       708.00 
_reflns_d_resolution_high  0.8407 
 
loop_ 
 _symmetry_equiv_pos_as_xyz 
 'x, y, z' 
 '-x, y+1/2, -z+1/2' 
 '-x, -y, -z' 
 'x, -y-1/2, z-1/2' 
 
_cell_length_a    11.6949 
_cell_length_b     6.6916 
_cell_length_c    20.4488 
_cell_angle_alpha  90.000 
_cell_angle_beta  106.353 
_cell_angle_gamma  90.000 
 
_shelx_F_squared_multiplier     1.000 
 
loop_ 
 _refln_index_h 
 _refln_index_k 
 _refln_index_l 
 _refln_F_squared_calc 
 _refln_F_squared_meas 
 _refln_F_squared_sigma 
 _refln_observed_status 
   1   0   0       12.21        9.36      2.44 o 
   2   0   0        4.64       -2.78      4.90 o 
   3   0   0     7864.54     8889.42    641.73 o 
   4   0   0      602.22      755.57     68.43 o 
   5   0   0        3.33        3.41      7.55 o 
   6   0   0      216.99      303.27     28.37 o 
   7   0   0       13.27       11.53      9.92 o 
   8   0   0       87.26      147.29     16.78 o 
   9   0   0       38.40       84.95     15.42 o 
  10   0   0      642.65      808.48    111.38 o 
  11   0   0      139.24      185.41     21.78 o 
  12   0   0       13.19       53.40     29.55 o 
   1   1   0     3963.38     3837.87    374.47 o 
   2   1   0       33.51       51.28      5.06 o 
   3   1   0    14085.04    15846.92    632.29 o 
   4   1   0      113.28       95.17      6.70 o 
   5   1   0      418.71      491.99     26.34 o 
   6   1   0      179.11      210.58     11.00 o 
   7   1   0        8.79       24.61      7.64 o 
   8   1   0       11.90       27.11      8.56 o 
   9   1   0       14.06       11.50      8.01 o 
  10   1   0      122.93      139.75     22.70 o 
  11   1   0        0.39        1.29     15.82 o 
  12   1   0       27.12       30.13     17.12 o 
  13   1   0       53.05       72.24     34.10 o 
   0   2   0    12201.83    15373.98    141.09 o 
   1   2   0       28.29       26.69      7.20 o 
   2   2   0     2171.99     1969.96    168.82 o 
   3   2   0      119.26      108.85      5.37 o 
   4   2   0      372.15      449.63     20.91 o 
   5   2   0      301.67      452.29     19.24 o 
   6   2   0      300.32      317.61     12.42 o 
   7   2   0      102.93      128.12     18.28 o 
   8   2   0        0.20       -3.57      6.94 o 
   9   2   0        9.85       27.51      8.37 o 
  10   2   0       31.04       55.52     17.53 o 
  11   2   0       47.24       40.45     16.51 o 
  12   2   0       15.58        8.01     15.29 o 
   1   3   0     1207.63     1276.70     67.47 o 
   2   3   0     1198.44     1280.14    224.84 o 
   3   3   0      507.54      467.75     56.57 o 
   4   3   0     1106.53     1059.90     69.55 o 
   5   3   0        0.15        2.32      4.44 o 
   6   3   0        1.74        7.70      6.29 o 
   7   3   0      153.34      147.85     10.79 o 
   8   3   0        9.79       19.42      9.95 o 
   9   3   0       19.89       11.65     14.10 o 
  10   3   0       79.01      101.05     20.12 o 
  11   3   0       23.15       10.93     14.48 o 
  12   3   0        5.96        0.80     14.97 o 
   1   4   0      128.84      165.92     15.05 o 
   2   4   0     1097.04     1073.66    186.38 o 
   3   4   0       54.80       57.28      7.49 o 
   4   4   0      242.03      233.53     18.99 o 
   5   4   0       66.63       58.45      9.42 o 
   6   4   0        0.98        3.21     11.03 o 
   7   4   0       15.25       20.55      8.65 o 
   8   4   0       97.22      115.33     18.94 o 
   9   4   0       12.80       14.72     15.60 o 
  10   4   0        5.99       -0.01     22.15 o 
  11   4   0       64.02       47.55     17.91 o 
   1   5   0       35.18       30.32     10.26 o 
   2   5   0       19.58       17.24     10.30 o 
   3   5   0        0.04        2.80      7.68 o 
   4   5   0      191.20      209.11     26.76 o 
   5   5   0       66.07       72.80     15.40 o 
   6   5   0        7.83       -4.85     10.61 o 
   7   5   0       30.19       23.94     13.75 o 
   8   5   0      173.61      156.62     35.10 o 
   9   5   0        0.35       -2.61     11.74 o 
  10   5   0       12.05       14.69     15.21 o 
   0   6   0       22.25       28.14     15.13 o 
   1   6   0       46.22       33.19     12.17 o 
   2   6   0        2.11        2.02     11.64 o 
   3   6   0       30.02       18.51     11.73 o 
   4   6   0       65.47       47.06     14.98 o 
   5   6   0       22.99       26.68     12.79 o 
   6   6   0       85.71      138.44     19.30 o 
   7   6   0       27.22       39.26     15.81 o 
   8   6   0        8.72        2.86     15.26 o 
   1   7   0       42.06       33.33     17.05 o 
   2   7   0       25.31       23.99     13.30 o 
   3   7   0       20.99       22.68     16.70 o 
   4   7   0       37.65       36.15     14.68 o 
   5   7   0       10.29       13.14     13.67 o 
   6   7   0        1.50       -0.12     11.46 o 
 -13   1   1       61.40       87.26     20.02 o 
 -12   1   1        0.04        1.47     14.73 o 
 -11   1   1       51.57       54.58     13.14 o 
 -10   1   1        1.26        1.80      8.86 o 
  -9   1   1        9.58        2.93      8.49 o 
  -8   1   1     1424.15     1835.82     76.76 o 
  -7   1   1       12.31        1.53      6.32 o 
  -6   1   1      132.74      128.64      8.76 o 
  -5   1   1     6322.79     7095.04    358.14 o 
  -4   1   1       15.77       26.98      5.61 o 
  -3   1   1    47494.55    60626.88    513.72 o 
  -2   1   1     3133.05     3241.20     46.14 o 
  -1   1   1     1064.02     1249.67     77.37 o 
   0   1   1      488.58      801.40    288.65 o 
   1   1   1      297.01      401.36     16.39 o 
   2   1   1     1792.38     1960.16     59.95 o 
   3   1   1      533.90      465.55     28.30 o 
   4   1   1      764.91      745.67     39.29 o 
   5   1   1      126.89      184.94      9.75 o 
   6   1   1     1786.06     2179.66     93.09 o 
   7   1   1       88.75       99.10      9.45 o 
   8   1   1      347.90      375.58     25.32 o 
   9   1   1       23.40        5.05      8.25 o 
  10   1   1       30.08       32.16     12.40 o 
  11   1   1        0.03        2.41     11.78 o 
  12   1   1       70.09      102.31     28.59 o 
  13   1   1        3.06       26.86     31.47 o 
 -13   2   1        3.51       -0.51     13.94 o 
 -12   2   1       35.18       38.15     16.99 o 
 -11   2   1       66.15       65.98     17.50 o 
 -10   2   1        9.18        6.01      9.24 o 
  -9   2   1       71.66       74.97     21.06 o 
  -8   2   1      103.24      114.36     22.73 o 
  -7   2   1       74.67      114.61     18.13 o 
  -6   2   1      978.73     1160.71    104.79 o 
  -5   2   1     4500.28     5017.98    382.45 o 
  -4   2   1        0.20       -2.08      3.67 o 
  -3   2   1      377.90      382.30     13.04 o 
  -2   2   1       78.54       85.02      6.70 o 
  -1   2   1      550.41      441.00     77.50 o 
   0   2   1     1363.41     1461.60    291.70 o 
   1   2   1      739.38      720.37     18.95 o 
   2   2   1     1420.92     1336.26     64.34 o 
   3   2   1     1172.13     1229.80     45.44 o 
   4   2   1       18.45       12.40      4.33 o 
   5   2   1     3335.03     3686.54    201.17 o 
   6   2   1      112.60      129.19      8.90 o 
   7   2   1      286.40      319.26     24.87 o 
   8   2   1       36.02       43.69      8.24 o 
   9   2   1      106.49      160.78     18.74 o 
  10   2   1       33.25       57.86     17.24 o 
  11   2   1       16.24       29.44     16.37 o 
  12   2   1        4.29       -5.73     14.77 o 
 -12   3   1       26.41       28.07     12.21 o 
 -11   3   1        3.56       -1.24     15.53 o 
 -10   3   1        0.14       24.11     14.80 o 
  -9   3   1       90.17      124.20     20.59 o 
  -8   3   1      154.38      150.52     14.03 o 
  -7   3   1       52.01       70.33     10.69 o 
  -6   3   1       94.13      100.46      9.13 o 
  -5   3   1     1445.08     1296.53     65.56 o 
  -4   3   1      107.17      141.23     18.92 o 
  -3   3   1       93.91       61.19      8.93 o 
  -2   3   1     2413.45     2609.90     65.06 o 
  -1   3   1      521.77      541.59     19.81 o 
   0   3   1     1276.20     1414.89    106.79 o 
   1   3   1      396.45      531.89     20.94 o 
   2   3   1     3649.26     3558.07   1304.54 o 
   3   3   1      102.76      123.67     31.74 o 
   4   3   1      107.38      113.02      8.24 o 
   5   3   1       35.32       41.15      5.21 o 
   6   3   1      476.68      460.67     17.51 o 
   7   3   1       15.77       18.26      7.13 o 
   8   3   1      688.38      629.76     91.95 o 
   9   3   1        5.76        9.01     14.35 o 
  10   3   1       87.97      104.70     21.33 o 
  11   3   1        9.63       15.59     17.64 o 
  12   3   1        9.22       -3.82     16.04 o 
 -11   4   1        0.01       19.99     15.56 o 
 -10   4   1       26.77       30.39     15.40 o 
  -9   4   1      156.96      195.82     34.39 o 
  -8   4   1       74.95       63.76     16.73 o 
  -7   4   1       12.29        6.75      9.23 o 
  -6   4   1       42.87       43.06     17.34 o 
  -5   4   1        2.43        0.19     10.70 o 
  -4   4   1      278.36      249.99     10.47 o 
  -3   4   1       65.48       63.09      8.99 o 
  -2   4   1      139.28      124.77     11.27 o 
  -1   4   1     2726.39     2688.78    273.07 o 
   0   4   1      256.21      221.43     37.98 o 
   1   4   1       62.24       64.63     11.70 o 
   2   4   1      962.13     1008.50     31.42 o 
   3   4   1      909.71      823.04     53.74 o 
   4   4   1       18.91        6.41      5.70 o 
   5   4   1        0.02        4.05      9.70 o 
   6   4   1        0.19      -12.86      8.57 o 
   7   4   1        9.66        0.93     11.64 o 
   8   4   1       16.46       34.73     14.77 o 
   9   4   1       15.64        5.22     12.59 o 
  10   4   1       13.67       -7.83     15.91 o 
  11   4   1       30.08       35.92     16.68 o 
 -10   5   1        2.15        3.70     14.92 o 
  -9   5   1        3.06       -2.88     14.43 o 
  -8   5   1       28.66       31.04     16.11 o 
  -7   5   1       10.72       -3.08     11.96 o 
  -6   5   1        4.34        6.66     12.55 o 
  -5   5   1       22.90       18.55     12.90 o 
  -4   5   1       17.57        5.55     14.90 o 
  -3   5   1       11.02       12.86      7.88 o 
  -2   5   1       87.32       86.70     10.68 o 
  -1   5   1        1.14       -9.74     12.05 o 
   0   5   1      261.56      262.05     26.41 o 
   1   5   1      710.76      659.16     62.50 o 
   2   5   1      208.41      180.34     29.65 o 
   3   5   1        5.64       16.23      7.09 o 
   4   5   1        0.56       -0.65      7.08 o 
   5   5   1       17.19        3.78     10.94 o 
   6   5   1        7.86        2.68      9.70 o 
   7   5   1       34.81       18.77     12.80 o 
   8   5   1        7.11       26.15     14.40 o 
   9   5   1        2.80       -1.10     10.55 o 
  10   5   1       36.25       54.12     18.57 o 
  -8   6   1       25.67       28.40     15.41 o 
  -7   6   1        7.26       13.76     12.94 o 
  -6   6   1       14.66       16.51     13.21 o 
  -5   6   1        7.23       13.13     11.57 o 
  -4   6   1       82.70       53.46     15.33 o 
  -3   6   1        5.03       -1.90     10.09 o 
  -2   6   1       35.48       39.46     12.37 o 
  -1   6   1       33.65       42.41     11.89 o 
   0   6   1       52.55       37.03     11.40 o 
   1   6   1      102.84      129.70     15.58 o 
   2   6   1      206.67      225.10     24.23 o 
   3   6   1       45.46       40.47     16.67 o 
   4   6   1        0.10       -1.39     11.77 o 
   5   6   1       17.79       13.93     13.08 o 
   6   6   1        5.84       10.53     12.55 o 
   7   6   1        1.84        0.44     12.85 o 
   8   6   1        3.24        2.91     13.94 o 
  -6   7   1        4.60       14.16     15.39 o 
  -5   7   1       48.06       38.61     13.93 o 
  -4   7   1       16.16       15.81     13.08 o 
  -3   7   1       10.85        0.51     14.04 o 
  -2   7   1        0.86        1.43      9.78 o 
  -1   7   1       14.55       20.62     10.38 o 
   0   7   1       75.75       55.13     20.51 o 
   1   7   1      151.14      102.31     20.77 o 
   2   7   1      107.06       97.27     16.73 o 
   3   7   1       36.40       40.01     14.36 o 
   4   7   1       13.68        9.08     13.18 o 
   5   7   1       20.11       16.41     12.88 o 
   6   7   1        5.62       -4.63     11.25 o 
 -12   0   2        0.14       -2.12     18.53 o 
 -11   0   2      262.75      289.42     75.93 o 
 -10   0   2        1.71       18.68     21.25 o 
  -9   0   2      341.98      487.14     27.92 o 
  -8   0   2      744.77      886.42     58.17 o 
  -7   0   2      599.75      715.67     26.80 o 
  -6   0   2       91.53       70.06     10.49 o 
  -5   0   2     1319.15     1619.63     83.04 o 
  -4   0   2      181.98      170.73     11.68 o 
  -3   0   2     3987.07     4769.40    373.71 o 
  -2   0   2     6541.10     7480.59    253.11 o 
  -1   0   2        6.20       11.77      2.49 o 
   0   0   2     8743.53     6921.00   1347.52 o 
   1   0   2     2863.13     2477.42    218.69 o 
   2   0   2    21241.86    22892.67   1587.84 o 
   3   0   2     8246.97     9864.66    498.30 o 
   4   0   2      526.76      636.36     19.01 o 
   5   0   2       59.81       54.15      8.62 o 
   6   0   2     1294.32     1324.13    148.62 o 
   7   0   2      150.19      142.41     14.52 o 
   8   0   2       89.08      117.92     14.83 o 
   9   0   2       24.79       31.13     13.25 o 
  10   0   2      373.16      496.36     29.09 o 
  11   0   2       63.39      142.56     30.13 o 
  12   0   2       87.31       94.61     27.24 o 
 -13   1   2       15.18        9.25     19.72 o 
 -12   1   2        0.00       47.69     44.96 o 
 -11   1   2        7.08       13.19     10.90 o 
 -10   1   2        0.40      -13.11      8.74 o 
  -9   1   2        2.49       -0.45      7.19 o 
  -8   1   2     1002.02     1215.95     59.92 o 
  -7   1   2      110.32      122.50      9.86 o 
  -6   1   2        9.17        3.87      6.30 o 
  -5   1   2      643.18      621.16     35.10 o 
  -4   1   2      645.28      769.32     20.32 o 
  -3   1   2    17548.53    18396.51   1507.52 o 
  -2   1   2      154.62      144.59     13.19 o 
  -1   1   2     2370.51     2339.67     47.63 o 
   0   1   2     1215.26     1016.77     31.75 o 
   1   1   2      490.52      444.24     11.82 o 
   2   1   2     5842.19     6091.05    175.85 o 
   3   1   2     1027.00     1082.06     65.31 o 
   4   1   2       19.54        9.06      3.97 o 
   5   1   2       64.74       52.84      6.61 o 
   6   1   2       10.42       35.19      7.45 o 
   7   1   2      461.42      486.31     40.65 o 
   8   1   2        3.14        6.16      7.45 o 
   9   1   2        9.31       16.72      8.44 o 
  10   1   2       50.78       60.17     13.26 o 
  11   1   2        6.26        4.94     12.14 o 
  12   1   2       42.64       49.36     28.91 o 
 -13   2   2        3.01       26.39     16.39 o 
 -12   2   2        0.25       -9.73     13.05 o 
 -11   2   2        2.78       -1.91      9.04 o 
 -10   2   2       52.41       57.97     15.33 o 
  -9   2   2       74.09       77.57     16.56 o 
  -8   2   2      426.32      465.01     30.71 o 
  -7   2   2      592.41      726.98     35.84 o 
  -6   2   2     1708.78     2125.08    156.57 o 
  -5   2   2     1268.50     1472.79     30.13 o 
  -4   2   2      271.51      228.73     17.14 o 
  -3   2   2     1883.77     2121.77     86.21 o 
  -2   2   2     2073.73     2094.55    143.61 o 
  -1   2   2      877.67      873.62     72.92 o 
   0   2   2      111.24      151.94     45.03 o 
   1   2   2     2791.74     3024.49    327.59 o 
   2   2   2      676.46      510.14     47.46 o 
   3   2   2     6680.88     7069.54    120.31 o 
   4   2   2     1147.78     1271.67     34.35 o 
   5   2   2      706.38      768.82     32.75 o 
   6   2   2       88.77       77.93     11.12 o 
   7   2   2      186.22      223.11     14.78 o 
   8   2   2        5.05        3.02      9.82 o 
   9   2   2       19.05        9.01     10.36 o 
  10   2   2       70.85      106.93     19.94 o 
  11   2   2       12.79       20.27     19.52 o 
  12   2   2        2.59       -5.22     16.13 o 
 -12   3   2        2.31       -0.38     10.17 o 
 -11   3   2       11.79        9.18     13.55 o 
 -10   3   2        7.59       14.76     15.54 o 
  -9   3   2      322.13      328.39     26.88 o 
  -8   3   2      460.63      501.62     24.76 o 
  -7   3   2       73.80       92.04     14.76 o 
  -6   3   2      256.65      242.54     11.95 o 
  -5   3   2      427.32      341.90     27.43 o 
  -4   3   2      323.96      277.75     13.42 o 
  -3   3   2     2235.66     2261.65    241.37 o 
  -2   3   2     1019.46     1223.49     76.94 o 
  -1   3   2       66.81       73.91      9.76 o 
   0   3   2       36.38       15.20     11.76 o 
   1   3   2       30.35       19.94      8.03 o 
   2   3   2      380.94      377.95     13.79 o 
   3   3   2      193.52      209.66      9.05 o 
   4   3   2       15.52       12.96      6.56 o 
   5   3   2        6.49       10.27      4.77 o 
   6   3   2       71.00       63.66      6.39 o 
   7   3   2      130.67      108.00     11.33 o 
   8   3   2        2.67       13.48      9.36 o 
   9   3   2       47.71       43.49     24.10 o 
  10   3   2       82.46       87.59     19.99 o 
  11   3   2        5.19       -8.57     14.41 o 
 -11   4   2       90.30       88.20     19.76 o 
 -10   4   2       23.08       20.22     15.96 o 
  -9   4   2        0.48       -1.41     11.66 o 
  -8   4   2       17.72       20.78      9.73 o 
  -7   4   2       11.36       14.48      9.70 o 
  -6   4   2        9.64       64.80     53.30 o 
  -5   4   2       64.83       92.38     44.58 o 
  -4   4   2      288.09      290.51     15.09 o 
  -3   4   2      730.64      762.17     30.52 o 
  -2   4   2       52.13       48.29     11.28 o 
  -1   4   2      763.95      600.12     33.14 o 
   0   4   2       82.39       66.73     10.47 o 
   1   4   2       50.90       69.31     11.05 o 
   2   4   2       56.24       49.83     12.60 o 
   3   4   2      906.80      744.67    124.42 o 
   4   4   2       27.87       42.35      7.14 o 
   5   4   2      111.11      143.53     12.72 o 
   6   4   2        5.57        0.60      7.54 o 
   7   4   2       60.11       37.05     13.89 o 
   8   4   2        0.81       -4.44     10.44 o 
   9   4   2       61.80       66.52     16.31 o 
  10   4   2        1.13        0.03     14.19 o 
  11   4   2        1.71       25.58     16.62 o 
 -10   5   2        9.01       -9.05     15.65 o 
  -9   5   2        0.69       11.47     13.63 o 
  -8   5   2       10.75        1.72     13.53 o 
  -7   5   2      101.37      102.03     19.62 o 
  -6   5   2       59.04       42.25     13.50 o 
  -5   5   2       66.83       59.62     13.91 o 
  -4   5   2      590.36      561.15     56.86 o 
  -3   5   2       19.05       24.15     11.85 o 
  -2   5   2        5.83       -2.73     11.26 o 
  -1   5   2      882.81      830.66     29.15 o 
   0   5   2       60.08       42.84     12.19 o 
   1   5   2       45.44       25.14     10.56 o 
   2   5   2        0.21       -7.72      9.65 o 
   3   5   2      252.04      254.41     14.96 o 
   4   5   2      146.18      155.17     25.19 o 
   5   5   2       34.67       28.99     12.84 o 
   6   5   2      314.77      260.28     22.44 o 
   7   5   2       93.74       58.78     18.20 o 
   8   5   2       92.77       66.28     19.84 o 
   9   5   2        0.73       -1.46     12.81 o 
  10   5   2       32.52       50.00     18.36 o 
  -9   6   2        7.66       -3.49     13.66 o 
  -8   6   2        1.25        0.00     12.45 o 
  -7   6   2        0.63       12.76     14.24 o 
  -6   6   2        0.16      -10.38     10.39 o 
  -5   6   2       62.84       61.86     15.23 o 
  -4   6   2      247.85      246.02     45.29 o 
  -3   6   2      341.86      352.88     25.49 o 
  -2   6   2       15.60        3.66     10.49 o 
  -1   6   2        3.53       -0.75     10.76 o 
   0   6   2      286.46      322.76     21.41 o 
   1   6   2       77.85       81.05     14.35 o 
   2   6   2      105.93      147.61     18.40 o 
   3   6   2       10.81       11.17     11.63 o 
   4   6   2        9.46       -5.24     11.44 o 
   5   6   2      206.71      222.01     22.88 o 
   6   6   2        5.64        1.80     12.99 o 
   7   6   2        0.29       -4.66     11.43 o 
   8   6   2       14.71        5.68     13.58 o 
  -6   7   2       30.79       20.43     14.97 o 
  -5   7   2       29.16       36.30     18.27 o 
  -4   7   2        1.27       14.15     13.25 o 
  -3   7   2        4.40        6.38     11.20 o 
  -2   7   2        8.26        2.33     13.75 o 
  -1   7   2       38.46       33.33     13.04 o 
   0   7   2       74.30       64.61     19.74 o 
   2   7   2       83.38      122.63     29.94 o 
   3   7   2       98.17       85.77     16.56 o 
   4   7   2        0.00        7.67     12.40 o 
   5   7   2       25.48       17.14     12.56 o 
 -13   1   3        2.48      -25.83     20.32 o 
 -12   1   3       15.93       25.56     12.03 o 
 -11   1   3        8.12       19.90     11.52 o 
 -10   1   3       17.66       29.42     11.04 o 
  -9   1   3        4.63       11.38      8.30 o 
  -8   1   3      504.86      607.88     18.96 o 
  -7   1   3       19.27       13.11      6.49 o 
  -6   1   3      104.55      124.22      8.98 o 
  -5   1   3     3446.56     3972.73    237.00 o 
  -4   1   3       86.48       79.13      6.57 o 
  -3   1   3    20725.75    22994.79    683.37 o 
  -2   1   3    17531.86    18873.95   1239.50 o 
  -1   1   3     1666.44     2030.47    297.22 o 
   0   1   3       14.90       12.49      3.32 o 
   1   1   3     5572.38     4281.44    373.80 o 
   2   1   3     4548.89     5293.44    208.58 o 
   3   1   3      592.89      694.18     22.17 o 
   4   1   3      608.12      532.42     37.72 o 
   5   1   3      533.67      454.98     13.55 o 
   6   1   3      522.23      524.96     41.93 o 
   7   1   3     2048.29     2383.21    113.70 o 
   8   1   3       47.03       35.46      8.73 o 
   9   1   3      106.17      136.82     16.49 o 
  10   1   3       16.25       20.67     11.28 o 
  11   1   3       30.27       44.38     17.75 o 
  12   1   3       29.81       53.72     27.63 o 
 -13   2   3       13.18       10.04     14.96 o 
 -12   2   3        4.93       11.68     12.92 o 
 -11   2   3       30.27       26.47     14.78 o 
 -10   2   3       20.40       12.34      8.82 o 
  -9   2   3       18.68        8.05      7.92 o 
  -8   2   3       13.39       26.59     10.96 o 
  -7   2   3       67.48       70.74      9.05 o 
  -6   2   3     7624.53     9331.49   1150.86 o 
  -5   2   3      586.75      692.94     34.32 o 
  -4   2   3      327.71      336.57     13.62 o 
  -3   2   3      360.60      298.22     12.22 o 
  -2   2   3     2575.60     2567.27    135.72 o 
  -1   2   3     2302.26     2366.25     71.89 o 
   0   2   3     1452.08     1455.65     61.15 o 
   1   2   3     1732.81     1509.08    114.35 o 
   2   2   3       13.72       11.94      5.27 o 
   3   2   3      466.35      517.33     39.14 o 
   4   2   3     1037.68     1051.68     38.99 o 
   5   2   3      282.16      214.31      8.31 o 
   6   2   3      110.75       91.04      8.73 o 
   7   2   3       30.54       30.61      6.73 o 
   8   2   3      111.03      145.11     20.68 o 
   9   2   3      158.58      206.50     17.83 o 
  10   2   3      243.85      319.40     21.24 o 
  11   2   3        3.38        4.55     13.43 o 
  12   2   3        3.55       23.27     24.74 o 
 -12   3   3        8.12        8.42     10.03 o 
 -11   3   3        1.31        5.93     15.54 o 
 -10   3   3       82.07       99.98     14.99 o 
  -9   3   3      207.23      174.71     16.20 o 
  -8   3   3       90.98       98.89     17.61 o 
  -7   3   3      105.63      117.45     13.28 o 
  -6   3   3      506.69      533.17     42.09 o 
  -5   3   3       90.95       88.53      7.84 o 
  -4   3   3      429.52      370.02     24.67 o 
  -3   3   3       26.13       23.61      8.28 o 
  -2   3   3      214.02      145.48     21.81 o 
  -1   3   3       69.76       16.60     12.63 o 
   0   3   3     3003.13     3258.45    548.10 o 
   1   3   3      743.20      894.15     25.86 o 
   2   3   3      488.96      556.98     59.36 o 
   3   3   3      287.43      273.75     18.70 o 
   4   3   3        0.57       -1.14      7.61 o 
   5   3   3      231.41      248.08     16.48 o 
   6   3   3       15.32       46.67      7.27 o 
   7   3   3        0.18       -1.05      8.71 o 
   8   3   3       14.99        6.93      9.05 o 
   9   3   3       33.45       41.22     16.23 o 
  10   3   3       86.40       97.38     19.59 o 
  11   3   3       50.95       54.55     19.08 o 
 -11   4   3        7.45        0.61     15.70 o 
 -10   4   3        0.64        5.18     16.76 o 
  -9   4   3       28.91       31.18     11.90 o 
  -8   4   3        2.97        7.21     10.90 o 
  -7   4   3       32.92       41.52     13.23 o 
  -6   4   3      452.95      428.43    102.02 o 
  -5   4   3      159.56      174.41     18.82 o 
  -4   4   3        2.62       12.09     11.08 o 
  -3   4   3       47.56       44.12      8.49 o 
  -2   4   3      496.05      407.31     36.49 o 
  -1   4   3       19.37       11.97      8.04 o 
   0   4   3        6.71        7.09      9.17 o 
   1   4   3      207.21      214.10     16.29 o 
   2   4   3      512.48      473.00     42.40 o 
   3   4   3        3.52        3.08      7.10 o 
   4   4   3        4.27        3.28      5.57 o 
   5   4   3     1704.61     1604.59     87.87 o 
   6   4   3       85.87       74.31     10.53 o 
   7   4   3       48.09       24.98     13.79 o 
   8   4   3        0.65        1.84     13.29 o 
   9   4   3       11.60       16.08     14.01 o 
  10   4   3       15.16       20.47     15.37 o 
 -10   5   3        0.66        7.49     16.16 o 
  -9   5   3       12.99       13.43     17.50 o 
  -8   5   3       79.73      110.51     41.63 o 
  -7   5   3      135.49      160.18     22.12 o 
  -6   5   3       92.67      106.90     51.89 o 
  -5   5   3      193.48      186.70     22.82 o 
  -4   5   3      142.31      114.68     16.84 o 
  -3   5   3       27.84       38.32     13.82 o 
  -2   5   3       64.25       61.10     16.14 o 
  -1   5   3       16.51       26.71     12.18 o 
   0   5   3      444.53      457.32     25.22 o 
   1   5   3        1.59       -0.60      9.02 o 
   2   5   3       12.69        4.46      9.52 o 
   3   5   3       47.30       48.00      9.82 o 
   4   5   3       33.98       37.82      9.71 o 
   5   5   3       12.17       29.02      9.11 o 
   6   5   3       29.68       28.86     14.06 o 
   7   5   3        0.08      -14.98     12.05 o 
   8   5   3       50.51       71.72     17.24 o 
   9   5   3        2.39       -5.20     13.33 o 
  -9   6   3       46.82       26.44     15.84 o 
  -8   6   3        1.91        2.20     13.78 o 
  -7   6   3       22.16       16.91     13.69 o 
  -6   6   3       10.67        6.52     13.83 o 
  -5   6   3       10.21        2.19     12.29 o 
  -4   6   3       85.73       67.96     15.42 o 
  -3   6   3      148.62      148.58     20.93 o 
  -2   6   3        0.68        0.50     10.95 o 
  -1   6   3      245.14      190.31     25.42 o 
   0   6   3      137.92      129.75     16.55 o 
   1   6   3        9.54       28.09     12.30 o 
   2   6   3       79.34       81.50     12.15 o 
   3   6   3       56.97       51.67     10.68 o 
   4   6   3        0.11        7.98     11.27 o 
   5   6   3      165.96      143.13     20.12 o 
   6   6   3        4.84        0.76     12.83 o 
   7   6   3        6.04       -8.91     10.58 o 
   8   6   3        2.05        2.56     17.82 o 
  -6   7   3       15.60       29.41     15.88 o 
  -5   7   3       27.25       35.13     13.43 o 
  -4   7   3        8.74       11.64     10.64 o 
  -3   7   3        0.01       -2.59      9.54 o 
  -2   7   3        0.01        1.34     11.10 o 
  -1   7   3        3.65        3.52     11.06 o 
   0   7   3        1.81       14.47     11.06 o 
   1   7   3       11.21       -2.24     16.92 o 
   2   7   3        0.09        3.14     19.62 o 
   3   7   3       48.01       35.43     12.91 o 
   4   7   3       45.25       59.61     15.09 o 
   5   7   3        1.01       -4.32     11.05 o 
 -13   0   4       13.73       26.03     21.73 o 
 -12   0   4       16.40        6.03     17.44 o 
 -11   0   4      830.37      876.21     51.99 o 
 -10   0   4      278.91      284.51     22.02 o 
  -9   0   4        1.00        5.16     14.55 o 
  -8   0   4       47.73       59.71     12.50 o 
  -7   0   4      411.55      433.28     21.50 o 
  -6   0   4     1457.78     1510.66    138.56 o 
  -5   0   4     3294.58     4058.92    225.19 o 
  -4   0   4     2292.88     2189.62     48.62 o 
  -3   0   4     1720.55     1749.78     24.69 o 
  -2   0   4     7777.54     8111.54    119.57 o 
  -1   0   4    30866.38    28030.48    631.36 o 
   0   0   4      596.77      627.11     50.07 o 
   1   0   4      816.07      823.13     31.89 o 
   2   0   4     5972.59     5064.04    143.94 o 
   3   0   4       11.83       13.32      5.34 o 
   4   0   4     1012.71     1296.33    214.90 o 
   5   0   4     1380.63     1275.44     86.06 o 
   6   0   4      901.37      874.61     39.87 o 
   7   0   4      125.16      110.53     13.19 o 
   8   0   4       92.71       94.29     14.39 o 
   9   0   4        0.07      -23.37     15.58 o 
  10   0   4      139.61      211.99     32.50 o 
  11   0   4        2.51       -0.06     16.09 o 
  12   0   4       77.82       65.64     28.27 o 
 -13   1   4       10.34        6.44     13.05 o 
 -12   1   4        2.83        4.67     12.06 o 
 -11   1   4       28.11       21.52     11.84 o 
 -10   1   4       23.80       29.06     10.40 o 
  -9   1   4       20.23       19.52      8.36 o 
  -8   1   4      252.32      290.08     14.38 o 
  -7   1   4       21.25       16.05      6.43 o 
  -6   1   4      266.70      262.54     11.14 o 
  -5   1   4        7.90       14.11      6.15 o 
  -4   1   4     2505.01     2984.09    170.44 o 
  -3   1   4       33.36       13.15     18.85 o 
  -2   1   4      964.73      861.36    135.57 o 
  -1   1   4      262.31      235.75     18.95 o 
   0   1   4      668.44      569.66     38.05 o 
   1   1   4      282.11      286.49     10.05 o 
   2   1   4       85.02       91.97      9.94 o 
   3   1   4        8.55        6.29      3.29 o 
   4   1   4      332.78      329.41     19.37 o 
   5   1   4       94.53      106.38      7.48 o 
   6   1   4      194.17      195.89     30.26 o 
   7   1   4      503.39      627.28     33.19 o 
   8   1   4       53.98       62.22     11.25 o 
   9   1   4      112.47      137.51     14.82 o 
  10   1   4       10.70       27.13     25.51 o 
  11   1   4       93.39      141.89     21.14 o 
  12   1   4       94.58       90.45     21.24 o 
 -13   2   4        7.53       -8.10     13.05 o 
 -12   2   4        2.42        7.57      9.91 o 
 -11   2   4        3.06        1.57      9.14 o 
 -10   2   4      157.79      141.57     29.50 o 
  -9   2   4       11.67       13.31      8.76 o 
  -8   2   4        7.33        7.83     10.53 o 
  -7   2   4      884.48     1038.44     50.75 o 
  -6   2   4     1881.00     2480.93     33.74 o 
  -5   2   4       10.49       72.41     26.20 o 
  -4   2   4      189.62      161.37     11.65 o 
  -3   2   4        3.44       60.61     22.76 o 
  -2   2   4        1.81        9.45     11.17 o 
  -1   2   4      247.19      308.08     28.39 o 
   0   2   4     6570.00     6717.75    236.52 o 
   1   2   4     1572.18     1477.08    109.92 o 
   2   2   4     1129.35     1067.41     41.50 o 
   3   2   4      450.77      472.91     25.77 o 
   4   2   4        0.59        8.02     12.54 o 
   5   2   4      544.55      525.38     15.48 o 
   6   2   4      148.82      133.65     10.52 o 
   7   2   4        3.34        7.57      8.42 o 
   8   2   4       90.70      130.32     14.58 o 
   9   2   4      121.50      190.02     17.06 o 
  10   2   4        2.37       19.19     11.48 o 
  11   2   4        5.05       16.28     19.42 o 
  12   2   4        8.97       11.09     23.01 o 
 -12   3   4       54.78       32.98     12.05 o 
 -11   3   4       79.66       92.28     17.15 o 
 -10   3   4       79.34       70.01     11.71 o 
  -9   3   4      399.77      347.51     27.35 o 
  -8   3   4       23.44       35.08     10.47 o 
  -7   3   4      241.15      246.92     42.35 o 
  -6   3   4      339.33      364.32     44.57 o 
  -5   3   4      463.09      467.59     57.84 o 
  -4   3   4        0.96       -5.04      4.37 o 
  -3   3   4     3081.03     3248.04    130.89 o 
  -2   3   4      267.99      255.13     30.25 o 
  -1   3   4      296.51      276.00     12.88 o 
   0   3   4     4533.38     4718.97    574.87 o 
   1   3   4     1882.37     1945.69     83.93 o 
   2   3   4      366.33      342.30     27.98 o 
   3   3   4       28.58       28.15      6.72 o 
   4   3   4       51.07       44.44      6.86 o 
   5   3   4       34.21       41.95      6.75 o 
   6   3   4      430.30      430.35     23.52 o 
   7   3   4      173.23      196.15     14.97 o 
   8   3   4       75.57       59.29     11.47 o 
   9   3   4       97.14       87.52     33.46 o 
  10   3   4        3.41       14.09     15.97 o 
  11   3   4       15.66        7.60     16.23 o 
 -11   4   4       31.40       34.08     18.65 o 
 -10   4   4       11.30        4.55     11.19 o 
  -9   4   4       70.71       70.71     13.90 o 
  -8   4   4       22.94       55.12     25.21 o 
  -7   4   4       37.56       63.78     12.65 o 
  -6   4   4       79.66       98.07     12.24 o 
  -5   4   4      291.08      319.68     68.14 o 
  -4   4   4       23.63       19.23     11.17 o 
  -3   4   4      154.81      143.23     10.08 o 
  -2   4   4     1107.83     1095.10     71.73 o 
  -1   4   4     1239.80     1307.66     84.64 o 
   0   4   4      115.96      135.81     21.15 o 
   1   4   4       62.03       36.22     14.20 o 
   2   4   4       36.29       35.50     10.42 o 
   3   4   4       32.21       41.04      7.91 o 
   4   4   4      129.52      124.83     13.63 o 
   5   4   4        0.01       28.76     11.95 o 
   6   4   4      104.03      119.71     12.86 o 
   7   4   4      113.77      125.19     13.17 o 
   8   4   4      134.92      133.15     19.62 o 
   9   4   4        1.35       -5.95     11.48 o 
  10   4   4        2.13        5.83     14.03 o 
 -10   5   4        1.99       -0.54     17.62 o 
  -9   5   4        1.31       -5.22     14.43 o 
  -8   5   4        0.70       -9.18     12.19 o 
  -7   5   4       38.96       19.82     20.87 o 
  -6   5   4      374.21      409.98     77.05 o 
  -5   5   4        3.59       -7.20     12.96 o 
  -4   5   4        5.15        8.63     12.98 o 
  -3   5   4     1082.05     1164.67     56.92 o 
  -2   5   4      370.69      310.91     53.49 o 
  -1   5   4       13.66       -0.39      7.78 o 
   0   5   4      510.09      484.92     34.10 o 
   1   5   4      181.52      186.60     18.06 o 
   2   5   4      323.02      299.50     32.79 o 
   3   5   4        3.57        6.00      7.52 o 
   4   5   4       55.04       53.77      9.95 o 
   5   5   4      101.72       82.24     11.45 o 
   6   5   4       24.87        3.00     11.96 o 
   7   5   4       20.97       22.96     13.81 o 
   8   5   4       13.26       10.43     13.89 o 
   9   5   4       15.90        7.02     14.14 o 
  -9   6   4        4.74       12.83     16.23 o 
  -8   6   4       22.26       29.16     15.09 o 
  -7   6   4       23.42       19.42     14.19 o 
  -6   6   4        0.16       -4.50     14.23 o 
  -5   6   4        3.51       17.42     14.35 o 
  -4   6   4       34.49       23.55     12.35 o 
  -3   6   4       28.29       29.03     12.77 o 
  -2   6   4       99.36      111.22     16.38 o 
  -1   6   4      384.89      372.76     50.45 o 
   0   6   4      296.84      278.95     17.29 o 
   1   6   4        0.07        8.35     11.78 o 
   2   6   4       62.84       55.17     12.84 o 
   3   6   4       30.68       44.89     15.29 o 
   4   6   4        6.04       12.22     12.85 o 
   5   6   4       11.71       17.74     12.73 o 
   6   6   4        0.38        3.55     11.58 o 
   7   6   4       23.42       19.75     12.30 o 
  -6   7   4        0.83       17.49     16.06 o 
  -5   7   4       22.72       24.40     12.75 o 
  -4   7   4        1.00        2.64     10.96 o 
  -3   7   4        2.46        8.33     11.21 o 
  -2   7   4        0.70        2.08     10.61 o 
  -1   7   4        0.07        3.05     10.74 o 
   0   7   4        8.85       -1.30      9.37 o 
   1   7   4       11.99       13.94     13.27 o 
   2   7   4       55.06      106.67     28.40 o 
   3   7   4       64.00       55.52     14.11 o 
   4   7   4       34.88       27.37     13.65 o 
   5   7   4        0.03       14.49     33.91 o 
 -13   1   5        6.69        7.93     11.51 o 
 -12   1   5       47.45      163.41     65.99 o 
 -11   1   5       23.60       26.71     11.04 o 
 -10   1   5       14.16       12.58     10.39 o 
  -9   1   5      227.86      302.42     17.69 o 
  -8   1   5       49.07       48.08      7.71 o 
  -7   1   5        8.89        6.03      6.26 o 
  -6   1   5       43.92       38.86      6.55 o 
  -5   1   5     1294.27     1541.67     20.94 o 
  -4   1   5      135.76      269.30     76.71 o 
  -3   1   5     3559.09     3090.57    147.54 o 
  -2   1   5        2.27       23.18      8.31 o 
  -1   1   5      397.70      427.13     19.99 o 
   0   1   5     5258.76     4922.94    283.65 o 
   1   1   5       42.84      150.83     48.45 o 
   2   1   5       39.72       34.05      9.63 o 
   3   1   5       34.57       34.35      5.41 o 
   4   1   5        2.10        0.54      3.88 o 
   5   1   5      299.05      280.95     14.24 o 
   6   1   5        8.92        0.12      5.60 o 
   7   1   5      272.64      282.69     16.46 o 
   8   1   5      379.29      395.20     19.69 o 
   9   1   5      379.65      545.38     31.34 o 
  10   1   5       88.12      119.54     18.26 o 
  11   1   5      187.48      185.82     26.47 o 
  12   1   5       70.82      124.25     39.68 o 
 -13   2   5       11.53        8.59     13.09 o 
 -12   2   5        4.22        7.00     10.41 o 
 -11   2   5        5.59        9.94      9.24 o 
 -10   2   5       64.75       69.45     11.73 o 
  -9   2   5       77.84       50.93     10.19 o 
  -8   2   5      477.48      452.60     51.32 o 
  -7   2   5        9.81       13.68      8.28 o 
  -6   2   5      218.19      285.54     27.93 o 
  -5   2   5     1091.40     1208.78     86.04 o 
  -4   2   5      496.54      467.37     86.24 o 
  -3   2   5       18.67       16.82      7.01 o 
  -2   2   5     5592.56     5686.30    654.19 o 
  -1   2   5      501.36      632.77     31.11 o 
   0   2   5      841.14      823.41     24.59 o 
   1   2   5      576.98      477.07     22.94 o 
   2   2   5       10.29       10.09      5.58 o 
   3   2   5       65.12       57.95     11.50 o 
   4   2   5      115.13       89.32      7.55 o 
   5   2   5      340.35      296.80      9.01 o 
   6   2   5       63.81       64.67      8.47 o 
   7   2   5       83.49       75.56     10.77 o 
   8   2   5      204.73      219.38     17.10 o 
   9   2   5      373.69      392.93     27.43 o 
  10   2   5        4.33       20.81     15.25 o 
  11   2   5        6.72       26.15     26.67 o 
 -12   3   5        0.02       -2.86      8.66 o 
 -11   3   5        8.51       12.42      8.36 o 
 -10   3   5        0.52       12.77     16.32 o 
  -9   3   5      225.27      232.21     31.96 o 
  -8   3   5       74.98       64.95     11.95 o 
  -7   3   5       27.53       50.00     14.69 o 
  -6   3   5       80.93       75.87     11.22 o 
  -5   3   5      437.48      392.90     55.71 o 
  -4   3   5      880.67      926.88     36.50 o 
  -3   3   5      524.95      567.87     20.13 o 
  -2   3   5      183.13      207.66     77.91 o 
  -1   3   5      101.55      102.31      9.30 o 
   0   3   5     1995.83     2133.62    339.09 o 
   1   3   5      291.22      244.48     18.48 o 
   2   3   5       58.12       81.86     15.71 o 
   3   3   5       26.10       19.12      6.87 o 
   4   3   5       18.47       13.04      5.58 o 
   5   3   5       56.44       52.95      8.61 o 
   6   3   5      138.86      120.70      9.23 o 
   7   3   5        5.66       17.17      9.02 o 
   8   3   5       26.61       29.54     10.42 o 
   9   3   5        9.17       31.73     11.63 o 
  10   3   5        1.51       -5.09     14.79 o 
  11   3   5        8.61        0.38     17.63 o 
 -12   4   5       64.52       31.22     32.50 o 
 -11   4   5       84.75      119.39     23.72 o 
 -10   4   5      101.89      105.48     15.68 o 
  -9   4   5       67.03       75.31     14.37 o 
  -8   4   5      263.14      293.52     54.97 o 
  -7   4   5        0.46       -2.21      9.46 o 
  -6   4   5      610.78      580.08     82.85 o 
  -5   4   5        1.57       16.15     11.78 o 
  -4   4   5       39.40       36.36     11.93 o 
  -3   4   5      860.13     1025.70     48.01 o 
  -2   4   5      610.74      578.98     69.85 o 
  -1   4   5       12.86        0.70      7.59 o 
   0   4   5       26.81       32.27      8.11 o 
   1   4   5      848.58      861.56    135.57 o 
   2   4   5      182.36      167.93     17.21 o 
   3   4   5      191.87      163.57     11.85 o 
   4   4   5       36.05       24.50      9.15 o 
   5   4   5        0.08       -2.31      6.34 o 
   6   4   5       23.06       22.79      9.56 o 
   7   4   5      279.18      230.95     15.54 o 
   8   4   5      122.68       99.00     17.28 o 
   9   4   5        0.14      -15.15     12.43 o 
  10   4   5        2.01       -8.31     14.98 o 
 -10   5   5       15.50       17.16     15.03 o 
  -9   5   5        6.04        8.71     10.69 o 
  -8   5   5        5.88        4.46     13.97 o 
  -7   5   5      125.48      107.51     20.13 o 
  -6   5   5      233.94      266.04     25.90 o 
  -5   5   5       79.42      104.70     22.37 o 
  -4   5   5      854.59      802.10    176.31 o 
  -3   5   5      861.39      776.54    188.52 o 
  -2   5   5        1.30       -4.75     14.01 o 
  -1   5   5       23.07       22.60      9.02 o 
   0   5   5       17.30       19.84      8.83 o 
   1   5   5      131.91      127.67     23.34 o 
   2   5   5      355.59      382.40     30.38 o 
   3   5   5      145.86      155.97     16.04 o 
   4   5   5      139.66      124.11     18.22 o 
   5   5   5       33.05       27.59      9.92 o 
   6   5   5        4.14        9.99     17.85 o 
   7   5   5       34.21       33.76     14.36 o 
   8   5   5       22.42       24.29     13.55 o 
   9   5   5        0.17       10.17     13.35 o 
  -9   6   5        0.28      -13.93     13.52 o 
  -8   6   5       50.83       74.45     19.69 o 
  -7   6   5       63.98       69.88     26.99 o 
  -6   6   5       16.65        4.44     14.05 o 
  -5   6   5        0.02       -4.06     12.66 o 
  -4   6   5        7.29       -1.95     12.63 o 
  -3   6   5      191.61      158.58     18.52 o 
  -2   6   5       85.11       76.69     16.31 o 
  -1   6   5      166.95      172.70     50.96 o 
   0   6   5      180.29      142.70     16.95 o 
   1   6   5      219.08      242.75     27.54 o 
   2   6   5       30.97       27.14      9.99 o 
   3   6   5      195.65      185.43     40.19 o 
   4   6   5       46.61       47.41     11.12 o 
   5   6   5       24.92       34.29     15.35 o 
   6   6   5        7.94        0.82     10.72 o 
   7   6   5        0.08       -2.90      9.37 o 
  -6   7   5       41.78       42.44     18.24 o 
  -5   7   5        0.01        0.54     11.04 o 
  -4   7   5        3.44       -5.84     11.36 o 
  -3   7   5       56.96       58.13     13.94 o 
  -2   7   5       27.16       32.53     12.90 o 
  -1   7   5        1.63        1.66      9.62 o 
   0   7   5       49.87       82.18     23.78 o 
   1   7   5       52.14       69.05     16.58 o 
   2   7   5      115.74      119.29     25.58 o 
   3   7   5      138.42      141.65     26.54 o 
   4   7   5        1.35        8.60     11.58 o 
 -13   0   6       10.35        9.87     19.23 o 
 -12   0   6        9.67       13.97     19.23 o 
 -11   0   6       57.67       31.03     16.28 o 
 -10   0   6        0.80      -17.82     14.74 o 
  -9   0   6      106.19      135.81     16.23 o 
  -8   0   6      324.90      296.86     19.21 o 
  -7   0   6     1147.65     1087.56     28.86 o 
  -6   0   6       10.59       12.98      8.21 o 
  -5   0   6     2357.04     2182.68     34.55 o 
  -4   0   6     1236.31     1091.12     78.65 o 
  -3   0   6        8.18        7.36      4.75 o 
  -2   0   6        4.72        9.12      4.44 o 
  -1   0   6       42.79       45.61      4.87 o 
   0   0   6       81.63       63.97      5.53 o 
   1   0   6       48.76       30.23      6.47 o 
   2   0   6      269.29      285.65     14.70 o 
   3   0   6     2969.45     2383.66    254.42 o 
   4   0   6    12586.25    12598.83    812.88 o 
   5   0   6      468.25      433.86     26.57 o 
   6   0   6       20.24       10.21      9.31 o 
   7   0   6      161.06      161.15     25.77 o 
   8   0   6       31.73       18.53     18.08 o 
   9   0   6        2.90       20.64     16.47 o 
  10   0   6        6.81       32.24     21.22 o 
  11   0   6        2.29        5.58     16.03 o 
 -13   1   6        3.67       11.87     11.22 o 
 -12   1   6        0.46        9.73     12.21 o 
 -11   1   6        1.04       -2.54     10.03 o 
 -10   1   6       16.18        2.06      9.04 o 
  -9   1   6        9.65       11.60      8.05 o 
  -8   1   6      270.23      236.84     14.85 o 
  -7   1   6        3.79       -1.60      6.37 o 
  -6   1   6       78.97       63.41      8.63 o 
  -5   1   6     1213.01     1158.67     62.29 o 
  -4   1   6     3490.84     3508.61    138.47 o 
  -3   1   6      700.81      671.37     18.86 o 
  -2   1   6        1.14        6.86      3.26 o 
  -1   1   6        8.80        9.00      3.26 o 
   0   1   6        1.15        0.08      3.57 o 
   1   1   6     1229.45     1048.19    162.77 o 
   2   1   6      189.06      179.42     18.03 o 
   3   1   6       26.99       23.96      6.96 o 
   4   1   6      205.39      150.07      6.50 o 
   5   1   6      146.87      155.71      7.74 o 
   6   1   6       35.17       36.13     10.82 o 
   7   1   6      114.01      108.46     12.68 o 
   8   1   6        2.46       10.60      8.83 o 
   9   1   6        1.67       15.22     13.02 o 
  10   1   6       33.10       69.82     17.16 o 
  11   1   6       97.37      115.31     20.74 o 
 -13   2   6        4.53       -2.75      9.71 o 
 -12   2   6        4.33       22.90     10.49 o 
 -11   2   6      101.22       83.98     12.48 o 
 -10   2   6        3.32       -3.22      9.11 o 
  -9   2   6       56.15       52.01     16.95 o 
  -8   2   6     1117.10     1281.55     36.50 o 
  -7   2   6       42.35       49.51     10.04 o 
  -6   2   6      678.80      711.39     37.90 o 
  -5   2   6     1246.82     1162.29     98.49 o 
  -4   2   6      713.09      882.58     80.75 o 
  -3   2   6       38.82      123.34     38.39 o 
  -2   2   6       20.73      145.22     91.30 o 
  -1   2   6     1398.61     1489.65     80.00 o 
   0   2   6      121.42       86.47      6.14 o 
   1   2   6       28.42       36.41     11.56 o 
   2   2   6      441.51      417.31     24.43 o 
   3   2   6     1366.92     1413.94     39.45 o 
   4   2   6     1919.92     2177.60    122.98 o 
   5   2   6      162.46      162.04      9.74 o 
   6   2   6       19.86       30.02      8.12 o 
   7   2   6        0.08       -2.50      8.57 o 
   8   2   6      435.43      520.65     23.62 o 
   9   2   6       15.20       36.60     12.24 o 
  10   2   6        0.01        5.08     14.08 o 
  11   2   6       25.25       27.48     15.37 o 
 -12   3   6       20.15        3.00      8.67 o 
 -11   3   6      156.66      118.45     23.70 o 
 -10   3   6      137.46      192.26     25.67 o 
  -9   3   6      127.75      175.86     26.86 o 
  -8   3   6        9.30        5.50     10.96 o 
  -7   3   6      120.89      152.55     23.63 o 
  -6   3   6      126.28      123.34     21.41 o 
  -5   3   6       12.87        8.39      8.99 o 
  -4   3   6     1461.48     1486.90    162.68 o 
  -3   3   6      381.81      393.51     30.96 o 
  -2   3   6      103.01      126.76     20.58 o 
  -1   3   6      841.88      866.08     42.65 o 
   0   3   6     1419.82     1494.02     61.22 o 
   1   3   6       59.81       60.82      7.14 o 
   2   3   6      803.33      814.98     60.61 o 
   3   3   6      375.91      315.33     39.17 o 
   4   3   6       31.19       15.53      6.39 o 
   5   3   6        0.79        4.29      6.07 o 
   6   3   6      237.74      201.05     11.50 o 
   7   3   6      118.22       93.05      9.59 o 
   8   3   6      153.76      160.22     14.63 o 
   9   3   6        9.88        8.50     10.17 o 
  10   3   6        6.46      -13.90     12.99 o 
 -12   4   6       28.31        1.45      6.94 o 
 -11   4   6        2.34       17.70     13.56 o 
 -10   4   6       23.87       27.24     13.19 o 
  -9   4   6      168.05      172.81     35.07 o 
  -8   4   6        7.81       -6.65     11.16 o 
  -7   4   6      342.51      369.30     36.13 o 
  -6   4   6      537.90      584.72     58.36 o 
  -5   4   6        0.88        3.72      9.26 o 
  -4   4   6      119.99      139.08     21.09 o 
  -3   4   6      857.16      886.70    190.61 o 
  -2   4   6       17.16        8.67      7.18 o 
  -1   4   6       19.47       16.22      7.54 o 
   0   4   6      105.42      108.52      9.51 o 
   1   4   6        7.58        8.62      6.95 o 
   2   4   6      160.45      161.48     13.26 o 
   3   4   6      354.32      326.80     27.62 o 
   4   4   6       20.49       38.07      9.41 o 
   5   4   6       40.08       50.61      7.90 o 
   6   4   6       73.28       72.15     10.61 o 
   7   4   6        0.05        2.36      8.19 o 
   8   4   6       29.89       24.03     13.14 o 
   9   4   6       36.29       35.81     26.86 o 
  10   4   6        2.45       -5.67     12.87 o 
 -10   5   6        0.06       -1.74     11.61 o 
  -9   5   6        1.26       -0.13     10.28 o 
  -8   5   6        4.13      -13.46     12.92 o 
  -7   5   6       19.91       13.82     14.02 o 
  -6   5   6      202.06      199.33     53.53 o 
  -5   5   6       15.64       29.51     15.74 o 
  -4   5   6      299.17      351.29     75.86 o 
  -3   5   6      459.58      473.52     78.91 o 
  -2   5   6       70.29       55.56     14.07 o 
  -1   5   6       61.36       59.25      9.88 o 
   0   5   6      297.36      293.84     26.25 o 
   1   5   6        5.41       -3.41      7.85 o 
   2   5   6      106.14       81.09     11.72 o 
   3   5   6      293.99      252.87     21.24 o 
   4   5   6       52.16       43.90      8.89 o 
   5   5   6       23.01       20.46      9.54 o 
   6   5   6        6.85       21.71     13.84 o 
   7   5   6       69.28       62.24     15.32 o 
   8   5   6        8.99       11.48     12.58 o 
  -9   6   6        3.10       25.39     19.25 o 
  -8   6   6       41.12       40.63     18.15 o 
  -7   6   6       17.86        0.93     14.37 o 
  -6   6   6        2.75        0.40     12.74 o 
  -5   6   6        0.73       -7.44     11.24 o 
  -4   6   6       15.64       16.94     11.72 o 
  -3   6   6       92.52       95.98     16.38 o 
  -2   6   6        6.11       21.54     13.05 o 
  -1   6   6      186.90      161.55     27.63 o 
   0   6   6      176.09       90.77     22.24 o 
   1   6   6        2.74        4.06     10.24 o 
   2   6   6        4.38       -3.08      9.93 o 
   3   6   6        0.34       -8.80     12.04 o 
   4   6   6        8.23       15.60      9.97 o 
   5   6   6       17.30       23.18     13.47 o 
   6   6   6       10.10        0.78     12.74 o 
   7   6   6       14.78        4.57     13.12 o 
  -6   7   6       21.69       24.12     13.47 o 
  -5   7   6        8.90       -2.21     11.92 o 
  -4   7   6       81.72       62.24     14.48 o 
  -3   7   6        7.93       11.19     11.21 o 
  -2   7   6        1.17       -0.02     10.65 o 
  -1   7   6       12.67        0.38     19.68 o 
   0   7   6       78.06       73.03     16.69 o 
   1   7   6       50.43       63.98     15.63 o 
   2   7   6       67.57       64.55     22.95 o 
   3   7   6        0.15       15.26     22.24 o 
   4   7   6        4.40        1.64     26.06 o 
 -13   1   7       44.05       35.70     12.66 o 
 -12   1   7       57.07       33.52     13.34 o 
 -11   1   7        1.62       -4.70      9.22 o 
 -10   1   7       17.27       40.77     10.98 o 
  -9   1   7      172.41      192.31     18.80 o 
  -8   1   7       83.95       75.69     11.08 o 
  -7   1   7       17.34       25.25      6.40 o 
  -6   1   7      713.52      699.07     22.78 o 
  -5   1   7      561.79      685.22     22.87 o 
  -4   1   7       39.58       71.38     35.08 o 
  -3   1   7      182.42      202.82     13.77 o 
  -2   1   7     3479.53     2981.37    134.95 o 
  -1   1   7     4662.56     4506.87    147.33 o 
   0   1   7      962.11      805.85     23.20 o 
   1   1   7     7126.33     6652.39    297.98 o 
   2   1   7     1017.83     1072.45     22.33 o 
   3   1   7     1561.22     1409.45     92.43 o 
   4   1   7       83.48       67.92      9.76 o 
   5   1   7       43.61       37.88      7.41 o 
   6   1   7      124.37      111.37     21.96 o 
   7   1   7      353.61      493.18     64.66 o 
   8   1   7       37.78       46.91     12.71 o 
   9   1   7      104.45       67.94     16.00 o 
  10   1   7      233.56      273.04     52.72 o 
  11   1   7       22.53       19.26     13.57 o 
 -13   2   7       10.52       11.54     17.82 o 
 -12   2   7       45.03       48.56     11.79 o 
 -11   2   7       40.62       58.57     12.24 o 
 -10   2   7        0.06       -3.77      8.50 o 
  -9   2   7       27.27       19.91      9.19 o 
  -8   2   7        0.64       21.57     10.29 o 
  -7   2   7      810.94      832.64     38.80 o 
  -6   2   7       77.09       57.59     10.69 o 
  -5   2   7      979.93      877.65    102.02 o 
  -4   2   7       32.28       32.88      8.13 o 
  -3   2   7      313.12      280.82     18.43 o 
  -2   2   7      400.60      484.73     22.85 o 
  -1   2   7       54.36       36.23      5.42 o 
   0   2   7        4.75        0.23      4.08 o 
   1   2   7      208.71      210.82     13.18 o 
   2   2   7        3.92       -1.64      5.06 o 
   3   2   7       46.97       30.88      6.72 o 
   4   2   7     1074.21      939.11     57.23 o 
   5   2   7        3.65        8.63      6.45 o 
   6   2   7      447.30      329.07     33.54 o 
   7   2   7      788.09      698.65     51.39 o 
   8   2   7      262.67      338.56     28.70 o 
   9   2   7      242.64      247.00     58.88 o 
  10   2   7        8.90        9.86     13.93 o 
  11   2   7       19.29       11.96     16.12 o 
 -12   3   7       28.73       11.69      8.61 o 
 -11   3   7        9.11        3.53      9.24 o 
 -10   3   7       20.04       23.71     10.61 o 
  -9   3   7      954.26     1072.20     72.23 o 
  -8   3   7      204.82      218.42     19.03 o 
  -7   3   7       17.56       27.40     10.40 o 
  -6   3   7        3.67       19.43     11.89 o 
  -5   3   7       73.56       90.65     11.69 o 
  -4   3   7       78.52      108.18     11.73 o 
  -3   3   7      295.99      305.38     29.60 o 
  -2   3   7      193.52      178.25     11.34 o 
  -1   3   7     1679.00     1684.44     96.06 o 
   0   3   7       37.74       83.80     13.19 o 
   1   3   7      199.97      179.88      9.01 o 
   2   3   7        0.57       -4.63      6.03 o 
   3   3   7       12.84       13.55      7.26 o 
   4   3   7       44.32       44.06      8.70 o 
   5   3   7      513.39      512.75     28.35 o 
   6   3   7      662.31      646.25     19.10 o 
   7   3   7        7.04        9.93      6.66 o 
   8   3   7       27.07       28.76     10.33 o 
   9   3   7        2.56        0.59      9.73 o 
  10   3   7        0.06        8.14     21.54 o 
 -12   4   7       21.28       16.82     10.79 o 
 -11   4   7        0.82       11.51     12.72 o 
 -10   4   7        0.85       41.21     55.30 o 
  -9   4   7      104.26      123.36     15.54 o 
  -8   4   7       98.08      121.52     27.56 o 
  -7   4   7      395.72      465.47     36.91 o 
  -6   4   7     1472.74     1635.50    247.47 o 
  -5   4   7      570.03      552.40     84.48 o 
  -4   4   7      144.75      149.34     17.44 o 
  -3   4   7        9.79       -3.96      9.72 o 
  -2   4   7       14.88        8.95      8.63 o 
  -1   4   7       10.40        1.67      6.37 o 
   0   4   7       10.45       10.22      6.21 o 
   1   4   7       89.12       67.26      8.79 o 
   2   4   7       85.76       83.03      9.98 o 
   3   4   7      481.93      406.89     17.95 o 
   4   4   7      622.80      551.26     74.97 o 
   5   4   7        2.85       -1.19      6.72 o 
   6   4   7       56.13       43.60     10.69 o 
   7   4   7       10.28        1.20      8.68 o 
   8   4   7        1.10        1.71      9.60 o 
   9   4   7        0.70       11.63     13.63 o 
 -10   5   7        3.81        6.58     12.67 o 
  -9   5   7        0.26       -1.76     11.20 o 
  -8   5   7        9.09       20.56     11.59 o 
  -7   5   7       16.07       36.08     16.86 o 
  -6   5   7      179.02      181.66     21.93 o 
  -5   5   7      561.90      501.15    214.55 o 
  -4   5   7      188.03      212.59     77.60 o 
  -3   5   7       61.24       28.88     27.15 o 
  -2   5   7        4.77      -12.81     11.51 o 
  -1   5   7        3.95      -10.83      9.99 o 
   0   5   7      238.78      254.30     14.07 o 
   1   5   7       25.69       13.87      8.63 o 
   2   5   7        4.73        3.59      9.18 o 
   3   5   7       23.74       22.80      9.43 o 
   4   5   7      162.69      172.27     17.01 o 
   5   5   7      247.85      286.01     36.02 o 
   6   5   7      106.80      145.90     14.68 o 
   7   5   7       14.41       20.89     12.14 o 
   8   5   7        0.07        3.54     14.19 o 
  -9   6   7       50.63       55.26     21.06 o 
  -8   6   7        0.04      -23.32     17.44 o 
  -7   6   7        2.67        1.46     13.92 o 
  -6   6   7       19.54       16.42     10.93 o 
  -5   6   7       45.81       49.12     14.98 o 
  -4   6   7        1.37        2.20     11.32 o 
  -3   6   7       12.59       14.10     12.69 o 
  -2   6   7      399.40      436.74     27.79 o 
  -1   6   7        9.50       18.91     18.40 o 
   0   6   7        1.03       -2.78     12.88 o 
   1   6   7        0.41       -1.31     10.65 o 
   2   6   7       45.97       73.03     21.61 o 
   3   6   7        1.34       11.52      9.46 o 
   4   6   7       12.93       17.25      9.14 o 
   5   6   7       12.11       13.93     11.89 o 
   6   6   7        9.71        1.09     12.79 o 
  -6   7   7       17.23       19.92     12.72 o 
  -5   7   7        8.17        0.23     11.72 o 
  -4   7   7       31.33       46.51     15.72 o 
  -3   7   7       12.80       16.68     24.52 o 
  -2   7   7       42.60       30.64     16.60 o 
  -1   7   7       21.16       23.46     16.99 o 
   0   7   7        0.00       -1.63     13.84 o 
   1   7   7       50.20       47.20     15.07 o 
   2   7   7        7.00       -5.13     16.15 o 
 -13   0   8       15.67        5.51     15.96 o 
 -12   0   8       18.08       20.26     16.54 o 
 -11   0   8       47.11       66.15     21.28 o 
 -10   0   8        4.58       -0.26     15.83 o 
  -9   0   8        8.83       21.98     11.01 o 
  -8   0   8      509.54      573.59     23.17 o 
  -7   0   8      913.13      959.06     30.70 o 
  -6   0   8     2300.43     2138.34     58.04 o 
  -5   0   8     2000.38     2152.51     59.45 o 
  -4   0   8      789.69      834.87     27.77 o 
  -3   0   8     2465.43     2146.66     36.92 o 
  -2   0   8     1753.83     1913.36     61.45 o 
  -1   0   8      552.12      677.69     14.91 o 
   0   0   8     1418.38     1450.52     44.86 o 
   1   0   8      113.81       97.50      9.96 o 
   2   0   8      719.89      795.11     42.31 o 
   3   0   8     1059.01     1145.53     63.65 o 
   4   0   8      123.69       79.76      9.08 o 
   5   0   8      573.14      683.53     96.89 o 
   6   0   8     1336.43      972.81     48.85 o 
   7   0   8      875.07      786.47     47.12 o 
   8   0   8       13.80        2.88     14.81 o 
   9   0   8       40.26       26.22     18.59 o 
  10   0   8       28.57       35.45     21.54 o 
  11   0   8        0.08        1.03     18.91 o 
 -13   1   8        2.19        2.09     10.53 o 
 -12   1   8        0.18       -6.15     10.10 o 
 -11   1   8        0.32        2.70     10.56 o 
 -10   1   8       20.09       14.61     11.23 o 
  -9   1   8       26.70       21.72     10.34 o 
  -8   1   8       15.81       11.47      8.89 o 
  -7   1   8       35.31       35.48      9.15 o 
  -6   1   8        6.73       10.13      4.02 o 
  -5   1   8      669.68      668.78     22.15 o 
  -4   1   8        1.33       -4.71      3.38 o 
  -3   1   8      773.46      860.80     22.71 o 
  -2   1   8      908.74      841.45     29.95 o 
  -1   1   8      273.25      232.62     10.56 o 
   0   1   8     1082.34      886.20     52.30 o 
   1   1   8       13.36       26.48      6.93 o 
   2   1   8        3.95        8.58      6.50 o 
   3   1   8      284.59      210.08     29.16 o 
   4   1   8      174.43      140.72      9.05 o 
   5   1   8        3.40        5.49      5.28 o 
   6   1   8      397.80      362.11     28.93 o 
   7   1   8        1.54        2.77     19.10 o 
   8   1   8        1.55       -0.68     10.29 o 
   9   1   8       27.95       35.42     13.42 o 
  10   1   8        0.39       -1.23     11.29 o 
  11   1   8       83.76       91.51     23.04 o 
 -13   2   8       25.75       10.55     10.58 o 
 -12   2   8       29.62       18.41     10.72 o 
 -11   2   8        4.49        1.08      9.74 o 
 -10   2   8        2.24        3.23      8.29 o 
  -9   2   8        0.20        2.03      8.12 o 
  -8   2   8        0.03        1.15      8.65 o 
  -7   2   8       10.64       20.55      8.91 o 
  -6   2   8      768.09      687.81     48.03 o 
  -5   2   8      649.39      550.86     19.21 o 
  -4   2   8      672.11      642.78     19.58 o 
  -3   2   8     3506.82     3821.28    168.56 o 
  -2   2   8      150.79      198.76      7.80 o 
  -1   2   8       17.18        3.76      4.96 o 
   0   2   8      312.35      322.47     16.99 o 
   1   2   8        1.53       11.82      4.65 o 
   2   2   8      135.33      102.93     18.65 o 
   3   2   8      357.80      284.14     28.65 o 
   4   2   8       36.83       38.30      7.30 o 
   5   2   8      398.95      415.03     19.25 o 
   6   2   8      673.48      608.46     31.21 o 
   7   2   8      667.32      802.50     26.49 o 
   8   2   8      367.99      313.95     24.58 o 
   9   2   8        4.13       14.56     12.07 o 
  10   2   8       50.47       38.71     13.07 o 
 -12   3   8       48.59       49.63     19.68 o 
 -11   3   8       78.84       61.65     12.78 o 
 -10   3   8       72.08       69.25     12.31 o 
  -9   3   8      513.35      516.48     25.52 o 
  -8   3   8       26.76       11.08     10.05 o 
  -7   3   8       55.38       68.09     12.39 o 
  -6   3   8       66.93       66.86     10.71 o 
  -5   3   8      553.63      650.30     78.62 o 
  -4   3   8     1734.53     1835.14    131.68 o 
  -3   3   8       27.26       29.44      6.32 o 
  -2   3   8      768.41      914.18     90.33 o 
  -1   3   8     1204.94     1263.65     49.76 o 
   0   3   8      553.96      669.67     24.55 o 
   1   3   8        0.40        2.69      5.18 o 
   2   3   8      550.47      552.45     62.21 o 
   3   3   8       49.02       40.04     12.33 o 
   4   3   8       70.90       50.11      9.28 o 
   5   3   8     1341.00     1295.01     52.47 o 
   6   3   8      129.28      129.40     10.66 o 
   7   3   8       12.81       19.90      7.52 o 
   8   3   8        0.25       -1.49      7.92 o 
   9   3   8       25.36       14.58     13.72 o 
  10   3   8       13.17       11.67     13.55 o 
 -11   4   8       19.63       17.13     11.28 o 
 -10   4   8        9.12        7.03     11.60 o 
  -9   4   8        0.59       -6.97     10.00 o 
  -8   4   8      440.15      513.97     27.00 o 
  -7   4   8      286.89      304.05     43.40 o 
  -6   4   8      229.05      232.10     26.95 o 
  -5   4   8       15.14       29.18     11.57 o 
  -4   4   8       38.19       42.98     18.11 o 
  -3   4   8       78.90       63.28     13.10 o 
  -2   4   8       18.09       21.40      7.85 o 
  -1   4   8      308.53      406.75     76.73 o 
   0   4   8        5.81       10.13      6.89 o 
   1   4   8       89.12       83.43     10.69 o 
   2   4   8      426.30      447.04     20.59 o 
   3   4   8      583.34      539.60     62.44 o 
   4   4   8      181.24      183.52     23.10 o 
   5   4   8        1.12       15.72      7.69 o 
   6   4   8        5.04       16.26      7.77 o 
   7   4   8       48.53       54.92     10.41 o 
   8   4   8       41.24       35.41     10.39 o 
   9   4   8        6.12       -0.78     12.86 o 
 -10   5   8       11.28       10.61     13.42 o 
  -9   5   8       21.58       21.11     12.18 o 
  -8   5   8       37.56       33.36     17.23 o 
  -7   5   8        3.78       -0.65     14.54 o 
  -6   5   8       14.35       16.61     13.88 o 
  -5   5   8      174.94      177.43     21.46 o 
  -4   5   8      168.00      185.37     21.34 o 
  -3   5   8       54.94       16.46     13.86 o 
  -2   5   8        5.14       -4.08     10.67 o 
  -1   5   8      140.31      121.90     13.58 o 
   0   5   8       88.81       66.55     11.07 o 
   1   5   8       21.51       16.10      9.42 o 
   2   5   8       72.39       70.07     11.58 o 
   3   5   8       31.09       40.04     10.79 o 
   4   5   8       17.29       19.95     10.18 o 
   5   5   8        6.23       18.42     11.39 o 
   6   5   8        4.05        3.94      8.48 o 
   7   5   8        1.77        1.97     12.79 o 
   8   5   8        7.45       67.82     48.69 o 
  -8   6   8       74.46      105.13     29.87 o 
  -7   6   8       55.31       59.53     20.03 o 
  -6   6   8        1.00       -4.63     10.32 o 
  -5   6   8       88.42      100.36     18.14 o 
  -4   6   8        5.81        4.26     11.52 o 
  -3   6   8       36.86       24.24     14.27 o 
  -2   6   8       56.04       62.04     15.46 o 
  -1   6   8      529.47      636.18     34.79 o 
   0   6   8       90.32      141.35     20.32 o 
   1   6   8      304.84      337.94     36.31 o 
   2   6   8       57.08       73.59     19.64 o 
   3   6   8       44.37       47.51     11.53 o 
   4   6   8       20.18       14.21     10.79 o 
   5   6   8        1.33        3.85     11.29 o 
   6   6   8       11.79       16.72     15.14 o 
  -5   7   8       36.99       32.48     14.21 o 
  -4   7   8       29.19       21.68     16.54 o 
  -3   7   8       25.27       28.01     19.68 o 
  -2   7   8        8.02       -2.50     20.64 o 
  -1   7   8       58.04       74.62     18.45 o 
   0   7   8        2.40        2.92     12.75 o 
   1   7   8        0.27        6.18     13.86 o 
   2   7   8       96.24       78.01     22.88 o 
   3   7   8       10.58       22.95     19.29 o 
 -13   1   9       12.88        8.23     10.21 o 
 -12   1   9        5.02        3.99     10.98 o 
 -11   1   9        9.35        8.93      9.43 o 
 -10   1   9      302.48      302.33     18.49 o 
  -9   1   9      140.56      139.64     12.95 o 
  -8   1   9      182.33      173.94     13.80 o 
  -7   1   9       13.58        5.93      7.80 o 
  -6   1   9     1090.95     1056.12     52.73 o 
  -5   1   9      545.43      588.25     23.40 o 
  -4   1   9       79.34       87.01      5.22 o 
  -3   1   9      103.82       87.03      5.13 o 
  -2   1   9      170.29      218.86     35.39 o 
  -1   1   9      675.38      803.47     77.00 o 
   0   1   9     1971.82     1766.45     38.93 o 
   1   1   9     3609.94     3515.55    531.20 o 
   2   1   9     3774.22     3547.08    239.79 o 
   3   1   9      244.82      211.38     30.47 o 
   4   1   9        0.23       13.43      5.84 o 
   5   1   9      625.52      535.53     42.45 o 
   6   1   9       65.99       61.76     11.81 o 
   7   1   9       16.11       12.10     10.80 o 
   8   1   9        0.31       -7.31     11.00 o 
   9   1   9       10.88        8.72     10.14 o 
  10   1   9       22.20       50.96     14.57 o 
 -13   2   9       22.73       11.47     11.28 o 
 -12   2   9       67.02       55.51     11.95 o 
 -11   2   9        9.43        8.22      9.24 o 
 -10   2   9        6.72       -1.33      8.27 o 
  -9   2   9      175.79      177.20     14.86 o 
  -8   2   9      147.31      158.57     14.16 o 
  -7   2   9        0.93        8.83      8.17 o 
  -6   2   9     1132.02     1167.80     83.16 o 
  -5   2   9      114.09      121.80     11.38 o 
  -4   2   9       34.96       42.81      8.59 o 
  -3   2   9     4029.08     4693.31    130.04 o 
  -2   2   9      471.54      544.33     12.75 o 
  -1   2   9      110.31      104.61      7.23 o 
   0   2   9      484.27      467.86     37.04 o 
   1   2   9       32.74       23.21      3.78 o 
   2   2   9       19.29        9.61      6.82 o 
   3   2   9       67.33       50.60      9.00 o 
   4   2   9       16.12       15.24      9.95 o 
   5   2   9      171.46      136.63     16.00 o 
   6   2   9        3.54       13.10      7.00 o 
   7   2   9      146.92      153.70     36.60 o 
   8   2   9       66.19       68.36     14.84 o 
   9   2   9       56.59       67.70     16.79 o 
  10   2   9        3.43       10.12     15.03 o 
 -12   3   9        0.17       12.35      9.96 o 
 -11   3   9      145.48      111.02     21.23 o 
 -10   3   9       91.00       87.34     13.27 o 
  -9   3   9      265.56      265.76     19.22 o 
  -8   3   9      108.59      125.93     15.16 o 
  -7   3   9       28.56       31.80     13.52 o 
  -6   3   9      509.69      604.29     29.53 o 
  -5   3   9       19.16       19.36     10.21 o 
  -4   3   9      122.82      126.59     19.72 o 
  -3   3   9      122.69      163.61     30.29 o 
  -2   3   9      191.55      189.27     17.57 o 
  -1   3   9        5.12       -7.53      6.06 o 
   0   3   9        6.61       -4.99      5.68 o 
   1   3   9      952.70      894.32     54.51 o 
   2   3   9      537.84      580.18     55.63 o 
   3   3   9      141.93      168.56     13.76 o 
   4   3   9     1351.75     1190.35     50.97 o 
   5   3   9      490.64      500.80     33.89 o 
   6   3   9       66.66       61.13      9.01 o 
   7   3   9       89.83       77.71      9.62 o 
   8   3   9       15.59        8.41     10.72 o 
   9   3   9       31.53       42.39     15.17 o 
 -11   4   9        1.26        2.17      9.16 o 
 -10   4   9        0.13       -9.92      8.41 o 
  -9   4   9      118.91      156.36     19.86 o 
  -8   4   9       74.37       80.28     14.04 o 
  -7   4   9        5.11       10.35     10.07 o 
  -6   4   9        0.64      -14.18     10.12 o 
  -5   4   9        1.82      -14.60      9.73 o 
  -4   4   9        2.03        4.26     12.99 o 
  -3   4   9      781.60      962.66    294.04 o 
  -2   4   9      401.08      461.13     57.96 o 
  -1   4   9       37.16       37.74      8.13 o 
   0   4   9      243.87      254.92     28.11 o 
   1   4   9      150.69      152.24     13.46 o 
   2   4   9       19.04       43.06     10.94 o 
   3   4   9       34.88       39.92     10.71 o 
   4   4   9       85.11       85.26     11.93 o 
   5   4   9      180.43      154.57     15.16 o 
   6   4   9      187.68      179.79     18.98 o 
   7   4   9       46.27      102.37     36.73 o 
   8   4   9       47.33       53.40     11.87 o 
 -10   5   9        9.84       -0.61     12.86 o 
  -9   5   9        1.57        7.31     11.90 o 
  -8   5   9        3.04       -0.36     10.29 o 
  -7   5   9        2.43       -2.66     11.38 o 
  -6   5   9      136.01      126.09     39.65 o 
  -5   5   9       72.17       70.63     20.58 o 
  -4   5   9      521.42      529.17    143.97 o 
  -3   5   9       29.58       25.39     14.01 o 
  -2   5   9        6.92       -1.24     11.55 o 
  -1   5   9        0.73      -17.68     20.58 o 
   0   5   9      343.45      380.39     50.80 o 
   1   5   9        0.15        3.46      9.87 o 
   2   5   9        0.12        0.23      8.23 o 
   3   5   9        5.09        3.06     10.19 o 
   4   5   9       67.61       83.89     16.84 o 
   5   5   9        0.01        4.24      9.47 o 
   6   5   9        9.86        5.92     10.23 o 
   7   5   9       24.07       36.48     10.95 o 
  -8   6   9        4.44        1.00     12.82 o 
  -7   6   9       21.54       27.93     14.64 o 
  -6   6   9       36.49       50.94     27.63 o 
  -5   6   9        0.13       10.90     12.80 o 
  -4   6   9        0.72        0.50     12.71 o 
  -3   6   9       19.24       11.22     13.65 o 
  -2   6   9        0.01       -5.21     11.59 o 
  -1   6   9       83.22       76.34     18.19 o 
   0   6   9        2.25        9.05     15.74 o 
   1   6   9        0.32       11.09     11.74 o 
   2   6   9        8.22       18.23     13.08 o 
   3   6   9        9.98       13.73      9.82 o 
   4   6   9       18.39       10.21     16.60 o 
   5   6   9        9.22       17.99     11.61 o 
  -5   7   9        8.54        7.57     14.16 o 
  -4   7   9       44.29       29.74     17.69 o 
  -3   7   9        0.12       -9.87     15.77 o 
  -2   7   9        6.14       13.58     23.56 o 
  -1   7   9       18.79       36.88     15.77 o 
   0   7   9        0.02        7.19     11.54 o 
   1   7   9        8.16       12.34     13.31 o 
   2   7   9        1.79       -0.38     17.12 o 
 -13   0  10       11.00       21.73     13.78 o 
 -12   0  10       10.31        3.33     13.97 o 
 -11   0  10      102.68       81.22     20.77 o 
 -10   0  10      113.89       95.70     22.76 o 
  -9   0  10       10.61        6.03     16.47 o 
  -8   0  10        3.82        1.78      7.39 o 
  -7   0  10       98.65       66.43      8.48 o 
  -6   0  10       14.60        9.64      5.79 o 
  -5   0  10     1480.89     1357.78     36.50 o 
  -4   0  10     2184.38     1992.45     37.75 o 
  -3   0  10      827.83      745.94     21.48 o 
  -2   0  10     1616.00     1848.21     34.81 o 
  -1   0  10      812.79      945.90     30.82 o 
   0   0  10      606.70      644.67     15.12 o 
   1   0  10      801.79      931.67     26.39 o 
   2   0  10      848.88     1079.03     34.49 o 
   3   0  10     2192.80     2227.62    114.86 o 
   4   0  10     1086.91      736.28     38.33 o 
   5   0  10      329.19      373.46     36.22 o 
   6   0  10       56.15       58.33     20.77 o 
   7   0  10      153.09      143.01     26.03 o 
   8   0  10      208.60      246.79     32.50 o 
   9   0  10       13.50       12.05     15.77 o 
  10   0  10        6.84       18.53     20.96 o 
 -13   1  10        6.45       -1.46      8.45 o 
 -12   1  10        1.33       -8.73      8.47 o 
 -11   1  10       14.91        6.21      8.92 o 
 -10   1  10       19.35       26.01     12.08 o 
  -9   1  10        0.50        7.02      8.97 o 
  -8   1  10      147.68      158.24     13.16 o 
  -7   1  10        3.25       -1.65     11.58 o 
  -6   1  10      149.86      166.58      8.00 o 
  -5   1  10       18.80       11.84      4.12 o 
  -4   1  10        0.24        1.50      3.89 o 
  -3   1  10        1.87        1.13      3.65 o 
  -2   1  10       42.74       42.39      4.41 o 
  -1   1  10      557.54      580.76     18.97 o 
   0   1  10      439.70      425.61     19.14 o 
   1   1  10      141.34      123.66     16.16 o 
   2   1  10        3.98       16.17      8.98 o 
   3   1  10       31.41       27.74      7.88 o 
   4   1  10      556.69      627.02     25.89 o 
   5   1  10        0.05        1.40      6.89 o 
   6   1  10       46.21       25.88     10.18 o 
   7   1  10        0.05       -1.91     10.49 o 
   8   1  10        1.47      -15.09     10.06 o 
   9   1  10       88.44       88.19     16.73 o 
  10   1  10       25.01       14.56     13.77 o 
 -13   2  10       51.36       15.91     11.15 o 
 -12   2  10      139.91      134.04     24.10 o 
 -11   2  10      130.72      118.97     15.20 o 
 -10   2  10        3.47        7.96      8.85 o 
  -9   2  10        0.03        3.88      8.20 o 
  -8   2  10       29.58       24.69      9.95 o 
  -7   2  10      216.82      209.39     41.31 o 
  -6   2  10       54.57       66.22      9.77 o 
  -5   2  10       15.80       25.59      9.64 o 
  -4   2  10      177.94      168.20      8.52 o 
  -3   2  10     1157.14     1188.27     75.90 o 
  -2   2  10     2652.56     3127.79    157.17 o 
  -1   2  10      327.18      352.41     22.41 o 
   0   2  10      367.10      312.41     17.40 o 
   1   2  10      129.37      116.73     14.04 o 
   2   2  10       29.67       25.70      7.37 o 
   3   2  10        6.93        2.40      6.61 o 
   4   2  10      447.16      435.16     27.37 o 
   5   2  10      310.32      323.20     18.79 o 
   6   2  10       11.18        3.27      6.98 o 
   7   2  10        0.01        1.27     10.89 o 
   8   2  10       18.42       44.51     13.66 o 
   9   2  10       84.57      108.60     18.85 o 
  10   2  10        0.57      -11.46     10.69 o 
 -12   3  10       38.44       26.39     12.82 o 
 -11   3  10      125.38      114.16     25.03 o 
 -10   3  10       85.71       87.30     13.80 o 
  -9   3  10       34.82       25.60     10.86 o 
  -8   3  10      391.08      432.53     24.77 o 
  -7   3  10      141.78      111.72     23.12 o 
  -6   3  10      133.35      133.30     14.03 o 
  -5   3  10       84.27       74.06     10.42 o 
  -4   3  10        7.08        1.06      7.37 o 
  -3   3  10        0.02       -0.71      6.50 o 
  -2   3  10      238.61      229.76     11.37 o 
  -1   3  10      481.82      448.41     16.56 o 
   0   3  10       14.69       13.29      7.11 o 
   1   3  10     1578.40     1593.73    178.31 o 
   2   3  10      486.35      493.08     51.04 o 
   3   3  10      173.71      194.32     15.61 o 
   4   3  10      991.98     1026.46     72.40 o 
   5   3  10      133.18      151.30     11.62 o 
   6   3  10       86.30       78.79      9.71 o 
   7   3  10      138.10      157.11     12.12 o 
   8   3  10        1.47      -11.50     10.12 o 
   9   3  10        2.16       13.74     12.67 o 
 -11   4  10       17.90       15.17     11.30 o 
 -10   4  10        1.54        7.04     10.36 o 
  -9   4  10      164.99      157.96     17.06 o 
  -8   4  10      296.65      278.09     22.32 o 
  -7   4  10       31.93       24.16     11.73 o 
  -6   4  10        8.31        4.51     10.48 o 
  -5   4  10       37.01       20.78     10.92 o 
  -4   4  10       24.96       21.92     13.57 o 
  -3   4  10        4.41       16.67     13.17 o 
  -2   4  10        5.39        6.21     20.70 o 
  -1   4  10       37.45       39.28      9.43 o 
   0   4  10        1.13        2.05      7.93 o 
   1   4  10     1010.73     1027.93     64.18 o 
   2   4  10     1402.95     1303.56     73.00 o 
   3   4  10      265.90      339.82     42.30 o 
   4   4  10      262.39      284.32     37.92 o 
   5   4  10        9.49       16.11      8.30 o 
   6   4  10        0.26        2.34      7.46 o 
   7   4  10       25.72       31.84     13.44 o 
   8   4  10        1.37       14.88     14.17 o 
 -10   5  10       15.95       19.63     12.96 o 
  -9   5  10        0.00       -2.79     10.64 o 
  -8   5  10       98.05      120.90     21.15 o 
  -7   5  10       15.07       21.71     13.40 o 
  -6   5  10        3.45        2.74     13.55 o 
  -5   5  10       26.70       21.46     13.09 o 
  -4   5  10      247.08      290.89     27.42 o 
  -3   5  10       13.81        8.11     14.55 o 
  -2   5  10      493.62      510.41     30.62 o 
  -1   5  10        6.14        9.43     13.15 o 
   0   5  10      129.66      187.27     21.87 o 
   1   5  10      297.12      290.34     18.20 o 
   2   5  10       25.67       32.03     10.76 o 
   3   5  10        6.29        3.78     10.22 o 
   4   5  10       36.22       28.54     10.41 o 
   5   5  10       41.43       35.17     10.79 o 
   6   5  10       52.37       56.60     11.85 o 
   7   5  10        1.80        7.50     10.58 o 
  -8   6  10       11.35        3.79     13.59 o 
  -7   6  10       43.98       58.98     16.78 o 
  -6   6  10       43.61       30.23     27.47 o 
  -5   6  10        0.01       -5.29     13.52 o 
  -4   6  10        0.48       -3.78     11.77 o 
  -3   6  10       46.99       59.81     24.29 o 
  -2   6  10        2.33       12.91     11.94 o 
  -1   6  10        0.58        5.92     12.43 o 
   0   6  10        1.35        7.89     14.98 o 
   1   6  10       21.98       17.04     12.34 o 
   2   6  10      216.73      229.44     21.76 o 
   3   6  10       19.11       11.49     11.45 o 
   4   6  10        0.62       -2.67     14.58 o 
   5   6  10        2.34        1.93     11.24 o 
  -4   7  10       13.04       24.17     19.62 o 
  -3   7  10        0.90       -3.74     14.20 o 
  -2   7  10        1.32        1.36     13.24 o 
  -1   7  10       13.56       29.49     15.43 o 
   0   7  10       13.63       33.57     15.33 o 
   1   7  10        0.83        3.09     13.86 o 
 -13   1  11        2.98        6.32      8.43 o 
 -12   1  11       19.30        5.06      9.58 o 
 -11   1  11       64.56       58.79     13.04 o 
 -10   1  11       14.17        8.60      9.98 o 
  -9   1  11      153.72      144.28     12.01 o 
  -8   1  11      854.04      806.86     64.91 o 
  -7   1  11      579.10      519.20     41.25 o 
  -6   1  11      602.38      590.36     34.84 o 
  -5   1  11        6.67       -2.42      3.78 o 
  -4   1  11      156.66      180.13      7.36 o 
  -3   1  11        0.09       -5.42      3.61 o 
  -2   1  11        2.96        3.80      3.72 o 
  -1   1  11      965.59      913.62     55.45 o 
   0   1  11       77.34      173.00     37.36 o 
   1   1  11     2150.85     2225.30     43.94 o 
   2   1  11       22.99       15.97      7.93 o 
   3   1  11      761.83      659.60     77.48 o 
   4   1  11     1008.72      969.76     35.91 o 
   5   1  11      267.15      224.11     14.60 o 
   6   1  11       43.25       33.12     11.02 o 
   7   1  11        0.78        0.51     12.11 o 
   8   1  11        8.91       -4.06     10.00 o 
   9   1  11       61.36       78.76     21.76 o 
  10   1  11        1.77       -7.90     12.73 o 
 -13   2  11        4.30        8.06      9.30 o 
 -12   2  11      140.94       99.59     20.29 o 
 -11   2  11       88.63       86.40     12.90 o 
 -10   2  11        1.61       -5.52      7.91 o 
  -9   2  11        2.90       -0.59      7.98 o 
  -8   2  11       71.11       63.49     13.15 o 
  -7   2  11      471.78      518.33     55.71 o 
  -6   2  11       56.33       53.11     11.57 o 
  -5   2  11      162.09      161.98     11.90 o 
  -4   2  11      877.53      964.69     21.79 o 
  -3   2  11      302.95      296.19     10.68 o 
  -2   2  11       98.16      109.45      7.51 o 
  -1   2  11       66.13       70.45      6.80 o 
   0   2  11      230.82      269.98     23.08 o 
   1   2  11      160.03      161.42     31.72 o 
   2   2  11      478.33      411.25     67.12 o 
   3   2  11        7.56        3.61      7.30 o 
   4   2  11       38.51       24.89      9.39 o 
   5   2  11       34.02       30.85      7.92 o 
   6   2  11      210.55      231.87     16.80 o 
   7   2  11       49.82       42.49     12.84 o 
   8   2  11        6.46        1.82     12.16 o 
   9   2  11        4.51        2.82     12.90 o 
 -12   3  11       11.87        9.95     10.10 o 
 -11   3  11      133.88      108.20     37.37 o 
 -10   3  11        7.28       31.57     10.71 o 
  -9   3  11       28.65       24.57     10.55 o 
  -8   3  11        0.62       12.77     10.88 o 
  -7   3  11        0.47        5.19     12.40 o 
  -6   3  11       17.53       29.93     11.00 o 
  -5   3  11        0.05        9.46     14.92 o 
  -4   3  11       27.99       18.29      7.73 o 
  -3   3  11      115.80       86.86     11.69 o 
  -2   3  11      151.53      165.30     11.12 o 
  -1   3  11      804.62      796.90     43.56 o 
   0   3  11      285.12      246.96     14.31 o 
   1   3  11      196.57      167.40     13.67 o 
   2   3  11       77.13      107.17     11.94 o 
   3   3  11      500.28      444.34     34.41 o 
   4   3  11      682.04      752.00     36.88 o 
   5   3  11        0.05        3.48      7.62 o 
   6   3  11        3.28        7.89      7.34 o 
   7   3  11        0.23       -2.52      8.37 o 
   8   3  11       21.23       12.57     13.08 o 
   9   3  11        0.03       -2.79     12.17 o 
 -11   4  11       22.40       15.96     11.57 o 
 -10   4  11        2.09       -1.31     11.82 o 
  -9   4  11        4.65        9.38     12.79 o 
  -8   4  11        0.24       -3.88     10.15 o 
  -7   4  11      532.31      560.60     26.47 o 
  -6   4  11      166.06      166.47     23.98 o 
  -5   4  11       20.09        8.89     10.56 o 
  -4   4  11      106.55      110.78     42.95 o 
  -3   4  11        8.19        6.37      9.91 o 
  -2   4  11       49.06       37.97     17.12 o 
  -1   4  11       88.63       85.47     15.67 o 
   0   4  11      291.66      335.85     26.34 o 
   1   4  11      648.10      763.54     51.47 o 
   2   4  11      496.93      537.31     33.66 o 
   3   4  11        2.86        8.34      8.41 o 
   4   4  11        0.14       -2.97      9.73 o 
   5   4  11        4.60        7.73      7.07 o 
   6   4  11        3.32        7.67      8.30 o 
   7   4  11      205.82      180.29     18.79 o 
   8   4  11       12.28       12.25     11.77 o 
 -10   5  11       52.75       46.03     13.56 o 
  -9   5  11       21.02       33.47     12.60 o 
  -8   5  11       18.47       20.06     12.19 o 
  -7   5  11        0.35        7.70     13.79 o 
  -6   5  11       81.92      114.39     19.59 o 
  -5   5  11        8.34       -0.77     14.35 o 
  -4   5  11       66.52       89.90     18.26 o 
  -3   5  11      330.94      379.26     69.17 o 
  -2   5  11       32.92       69.63     38.11 o 
  -1   5  11      876.59     1127.32     58.24 o 
   0   5  11      140.43      151.12     19.97 o 
   1   5  11        0.46       -7.45      9.88 o 
   2   5  11       22.23       18.72     10.18 o 
   3   5  11       10.98       19.42     11.23 o 
   4   5  11        0.12        9.90     18.08 o 
   5   5  11       48.05       80.37     13.48 o 
   6   5  11       93.17      116.69     14.71 o 
  -8   6  11        2.42       -7.02     12.89 o 
  -7   6  11        1.50       -5.36     13.36 o 
  -6   6  11        2.20        1.46     13.63 o 
  -5   6  11       34.29       56.00     17.95 o 
  -4   6  11      108.89       95.45     24.49 o 
  -3   6  11      189.40      176.26     22.04 o 
  -2   6  11        5.59        0.74     13.80 o 
  -1   6  11       21.67       13.10     14.79 o 
   0   6  11       58.48       74.02     16.94 o 
   1   6  11       29.19       48.13     16.27 o 
   2   6  11       62.36       50.32     14.09 o 
   3   6  11       25.98       31.69     14.76 o 
   4   6  11        0.44        2.55     14.57 o 
  -3   7  11       29.70       48.12     16.13 o 
  -2   7  11       39.30       54.29     15.66 o 
  -1   7  11       18.04       11.24     21.41 o 
   0   7  11        8.06       20.75     16.06 o 
 -13   0  12        7.93       -7.05      8.27 o 
 -12   0  12       34.76       20.06     12.63 o 
 -11   0  12        0.24       -1.99     12.37 o 
 -10   0  12        2.26       -3.14      9.74 o 
  -9   0  12      731.47      631.28     39.68 o 
  -8   0  12       71.59       81.02     16.92 o 
  -7   0  12      719.27      669.29     17.82 o 
  -6   0  12       19.66       29.75      6.61 o 
  -5   0  12      388.23      379.24     24.83 o 
  -4   0  12      890.70      757.79     41.87 o 
  -3   0  12       46.63       46.32      6.92 o 
  -2   0  12      161.13      156.05      9.78 o 
  -1   0  12     1128.81     1093.57     22.26 o 
   0   0  12     1413.23     1418.32     98.74 o 
   1   0  12       42.95       57.40     10.12 o 
   2   0  12       50.09       66.42     11.60 o 
   3   0  12      118.64      106.69     12.42 o 
   4   0  12      170.83      165.64     24.74 o 
   5   0  12        6.63        1.79     16.03 o 
   6   0  12      170.39      132.43     23.65 o 
   7   0  12      156.38      139.29     25.00 o 
   8   0  12        2.12       10.77     18.08 o 
   9   0  12        2.00       20.26     18.01 o 
 -13   1  12       14.88        6.27      8.38 o 
 -12   1  12        2.34        2.70      8.49 o 
 -11   1  12       29.20       23.65     10.61 o 
 -10   1  12       49.00       33.72     10.05 o 
  -9   1  12        7.02       -9.58      8.13 o 
  -8   1  12       57.21       50.28     11.89 o 
  -7   1  12        0.91       -2.23      5.84 o 
  -6   1  12      406.96      408.30     11.87 o 
  -5   1  12       10.59       -0.16      4.47 o 
  -4   1  12      133.96      120.20      6.53 o 
  -3   1  12      106.02       91.44      5.71 o 
  -2   1  12      188.56      175.95      7.18 o 
  -1   1  12       77.82       72.93      5.42 o 
   0   1  12      756.71      633.51     46.04 o 
   1   1  12       32.58       21.18     10.12 o 
   2   1  12       35.70       18.79      7.74 o 
   3   1  12      102.02      103.27     13.27 o 
   4   1  12        6.50       14.82      8.66 o 
   5   1  12      113.74      110.13     12.66 o 
   6   1  12        4.16        0.17      9.25 o 
   7   1  12        0.04        5.42     11.47 o 
   8   1  12        7.95        1.42     10.14 o 
   9   1  12       59.83       33.47     12.80 o 
 -13   2  12       20.83        6.98      7.80 o 
 -12   2  12        1.21        5.72      8.70 o 
 -11   2  12        8.00        6.71      9.93 o 
 -10   2  12       15.10       11.60      8.60 o 
  -9   2  12      125.90      130.97     22.33 o 
  -8   2  12       34.22       25.30      9.54 o 
  -7   2  12        1.69       -5.35     10.67 o 
  -6   2  12        2.61       -6.88      6.69 o 
  -5   2  12       18.76        6.29      7.28 o 
  -4   2  12     1870.47     2367.53     89.68 o 
  -3   2  12       45.77       44.85      6.28 o 
  -2   2  12       49.38       45.01      6.14 o 
  -1   2  12     1725.00     1653.22    153.68 o 
   0   2  12      786.39      745.47     22.90 o 
   1   2  12      929.68      824.53     30.94 o 
   2   2  12       11.93       25.07      8.97 o 
   3   2  12      503.92      517.50     43.62 o 
   4   2  12        3.87        1.62      8.17 o 
   5   2  12       58.10       50.28     10.83 o 
   6   2  12       66.94       76.41     11.74 o 
   7   2  12      340.40      308.98     38.17 o 
   8   2  12        6.52       15.22     11.94 o 
   9   2  12        7.80       15.53     12.78 o 
 -12   3  12       29.26       29.54     21.18 o 
 -11   3  12        2.00       -0.10      8.82 o 
 -10   3  12       85.85       83.72     17.31 o 
  -9   3  12        1.25        3.64     10.04 o 
  -8   3  12       12.56        9.31      9.71 o 
  -7   3  12      175.53      194.02     16.26 o 
  -6   3  12      549.71      616.47     34.60 o 
  -5   3  12      248.00      252.32     17.17 o 
  -4   3  12       85.36       92.38      9.65 o 
  -3   3  12       24.87       27.17      9.28 o 
  -2   3  12        0.02       -0.62      5.65 o 
  -1   3  12        1.09       -3.58      7.93 o 
   0   3  12       71.02       57.51      9.76 o 
   1   3  12      279.69      274.30     26.05 o 
   2   3  12      259.70      265.11     16.85 o 
   3   3  12        3.57        7.81      9.46 o 
   4   3  12      985.93      914.56     68.17 o 
   5   3  12      100.28      110.61     10.55 o 
   6   3  12      144.75      135.23     14.35 o 
   7   3  12       43.02       35.98     11.46 o 
   8   3  12        3.73       15.02     13.91 o 
 -11   4  12        2.34        3.86     12.10 o 
 -10   4  12       25.16       21.30     11.40 o 
  -9   4  12       14.90        6.19     11.25 o 
  -8   4  12        9.87        3.00     10.11 o 
  -7   4  12      135.33      145.30     15.43 o 
  -6   4  12      167.45      191.97     17.82 o 
  -5   4  12        4.85        8.16      9.55 o 
  -4   4  12      149.41      155.33     15.46 o 
  -3   4  12       59.31       66.81     11.92 o 
  -2   4  12       87.59       98.47     16.62 o 
  -1   4  12       78.64       72.90     13.94 o 
   0   4  12      142.06      163.16     14.78 o 
   1   4  12      272.31      287.96     27.88 o 
   2   4  12        1.01        3.52      9.62 o 
   3   4  12       55.24       40.46     15.91 o 
   4   4  12       45.23       58.42     11.99 o 
   5   4  12       62.83       59.84      9.79 o 
   6   4  12        0.05        1.70      8.20 o 
   7   4  12       10.60        8.24     13.00 o 
  -9   5  12       22.80       21.85     13.09 o 
  -8   5  12        1.90        4.09     11.44 o 
  -7   5  12       18.73       24.53     15.11 o 
  -6   5  12        0.07        0.64     13.61 o 
  -5   5  12       46.39       60.88     16.63 o 
  -4   5  12       33.72       34.95     12.41 o 
  -3   5  12        9.42        0.17     16.09 o 
  -2   5  12      323.53      349.95     27.51 o 
  -1   5  12        9.48       56.97     17.31 o 
   0   5  12       61.12       72.54     16.06 o 
   1   5  12       40.28       30.99     12.49 o 
   2   5  12       26.42       26.10     12.01 o 
   3   5  12       36.31       37.22     12.10 o 
   4   5  12      111.33      127.39     21.07 o 
   5   5  12       13.55       20.81      9.24 o 
   6   5  12       58.23       64.20     13.62 o 
  -7   6  12        0.65      -13.16     13.17 o 
  -6   6  12       60.67       79.89     20.34 o 
  -5   6  12       65.44       75.96     23.53 o 
  -4   6  12        0.35       11.41     13.16 o 
  -3   6  12        0.24        4.94     14.07 o 
  -2   6  12       33.91       41.86     17.29 o 
  -1   6  12        0.01        1.97     14.02 o 
   0   6  12        5.11        8.96     13.98 o 
   1   6  12       23.81       52.24     16.37 o 
   2   6  12        0.19       -3.10     12.85 o 
   3   6  12       60.32       69.28     17.43 o 
 -13   1  13        0.46        2.02      7.61 o 
 -12   1  13       13.09        9.76      8.28 o 
 -11   1  13        4.55       -4.94      7.74 o 
 -10   1  13        0.05        0.72      9.01 o 
  -9   1  13       89.95      106.78     14.23 o 
  -8   1  13        7.16        8.86      6.74 o 
  -7   1  13        5.93        4.05      6.43 o 
  -6   1  13      317.55      308.35     11.11 o 
  -5   1  13      488.16      474.70     25.89 o 
  -4   1  13      367.36      353.68     10.64 o 
  -3   1  13        2.17        8.44      4.43 o 
  -2   1  13      113.81      137.48     13.39 o 
  -1   1  13       33.32       42.16      5.73 o 
   0   1  13      143.68      132.72     14.79 o 
   1   1  13       12.40        5.28      7.35 o 
   2   1  13     1108.77     1070.62     68.85 o 
   3   1  13      820.30      766.81     86.84 o 
   4   1  13      308.53      284.15     24.01 o 
   5   1  13       92.80       54.91     11.51 o 
   6   1  13      123.64      118.37     16.70 o 
   7   1  13       64.92       67.26     16.52 o 
   8   1  13        1.90       -3.27     10.26 o 
   9   1  13        1.57        6.31     11.80 o 
 -12   2  13       11.82        7.54      8.58 o 
 -11   2  13       57.00       32.44     11.89 o 
 -10   2  13       66.64       64.19     11.72 o 
  -9   2  13       85.41       75.81     12.37 o 
  -8   2  13        0.99        3.15      8.16 o 
  -7   2  13       37.76       38.80      9.71 o 
  -6   2  13        4.27       -4.34      6.69 o 
  -5   2  13        2.90       -3.66      6.64 o 
  -4   2  13       96.02       93.84      9.16 o 
  -3   2  13      189.30      185.58     14.66 o 
  -2   2  13       61.68       72.79      8.04 o 
  -1   2  13     1183.00     1214.98     76.97 o 
   0   2  13        6.92       14.00      8.12 o 
   1   2  13       41.11       53.10     10.36 o 
   2   2  13      776.48      699.80     64.85 o 
   3   2  13       13.24        3.20      8.80 o 
   4   2  13       14.04        5.57      8.42 o 
   5   2  13        6.72       -3.55      9.08 o 
   6   2  13      215.46      190.89     16.52 o 
   7   2  13        8.80       22.47     24.29 o 
   8   2  13       22.61       33.85     13.17 o 
 -12   3  13        1.26        7.02     10.21 o 
 -11   3  13       15.51       15.63     12.13 o 
 -10   3  13       46.13       37.50     14.96 o 
  -9   3  13       58.25       70.00     15.49 o 
  -8   3  13       20.66       26.37     11.48 o 
  -7   3  13      157.76      187.48     16.24 o 
  -6   3  13       36.27       36.21      9.11 o 
  -5   3  13      267.11      299.94     21.06 o 
  -4   3  13      241.60      258.69     15.38 o 
  -3   3  13        0.08       -4.14      7.98 o 
  -2   3  13        9.76       33.99     13.37 o 
  -1   3  13       30.18       35.53      9.61 o 
   0   3  13      104.78      131.08     15.64 o 
   1   3  13      193.60      189.29     25.67 o 
   2   3  13      355.69      381.06     20.24 o 
   3   3  13      103.28      119.54     28.08 o 
   4   3  13        1.79       13.78     16.73 o 
   5   3  13       11.23        9.85      8.48 o 
   6   3  13        9.01       13.00      9.57 o 
   7   3  13        9.95        4.86      9.67 o 
   8   3  13       10.35        3.73     12.63 o 
 -11   4  13       22.62       22.74     14.86 o 
 -10   4  13        0.27       10.57     11.17 o 
  -9   4  13        0.71        1.59     10.57 o 
  -8   4  13        0.30       -4.32     10.58 o 
  -7   4  13       11.82        5.07     10.62 o 
  -6   4  13       60.02       64.19     12.83 o 
  -5   4  13      180.11      215.49     26.79 o 
  -4   4  13      456.68      454.46     25.99 o 
  -3   4  13       11.16        0.99     12.28 o 
  -2   4  13      223.92      246.43     30.80 o 
  -1   4  13      747.14      763.71     34.60 o 
   0   4  13      194.29      233.14     48.46 o 
   1   4  13        2.71       23.79     21.91 o 
   2   4  13       83.15       82.73     13.58 o 
   3   4  13       38.25       35.24     11.20 o 
   4   4  13        3.28       -5.41      8.92 o 
   5   4  13       14.21       15.69      7.75 o 
   6   4  13        0.03       -1.68      9.79 o 
  -9   5  13        8.88        2.60     11.84 o 
  -8   5  13        2.09        1.80     10.78 o 
  -7   5  13        8.68        7.93     14.53 o 
  -6   5  13        0.38        5.12     11.99 o 
  -5   5  13        4.56        7.52     11.07 o 
  -4   5  13        7.21        0.21     12.37 o 
  -3   5  13       23.85       46.27     16.31 o 
  -2   5  13      164.80      199.84     22.19 o 
  -1   5  13      446.69      439.40     29.27 o 
   0   5  13       16.85       42.40     15.95 o 
   1   5  13       53.57       50.73     15.61 o 
   2   5  13       26.76       28.13     14.87 o 
   3   5  13        4.52        7.22     10.34 o 
   4   5  13        0.74       -0.38     11.80 o 
   5   5  13       14.96        8.68      8.00 o 
  -7   6  13        3.18       11.74     16.26 o 
  -6   6  13        0.71        6.15     18.78 o 
  -5   6  13      146.66      131.14     20.15 o 
  -4   6  13        9.74        2.53     12.60 o 
  -3   6  13        0.51       -8.23     15.05 o 
  -2   6  13       84.52       89.39     18.63 o 
  -1   6  13       29.24       21.81     16.31 o 
   0   6  13        5.37       -1.99     12.17 o 
   1   6  13        0.55        3.33     14.36 o 
   2   6  13      130.83      131.46     19.65 o 
   3   6  13        3.19       13.39     15.35 o 
 -13   0  14       20.72        2.50     11.41 o 
 -12   0  14        6.46        2.76     11.60 o 
 -11   0  14      141.70       81.09     19.81 o 
 -10   0  14      126.19       98.85     20.26 o 
  -9   0  14       21.57       69.94     18.53 o 
  -8   0  14       79.47       68.91     18.27 o 
  -7   0  14       25.93       26.58      9.11 o 
  -6   0  14      103.59      115.23      9.85 o 
  -5   0  14      215.64      247.09     12.02 o 
  -4   0  14      102.12       97.34      9.09 o 
  -3   0  14     1584.82     1498.19     79.37 o 
  -2   0  14     1543.67     1503.18     28.41 o 
  -1   0  14     1841.99     1887.28     85.16 o 
   0   0  14        3.13       11.47      9.42 o 
   1   0  14      403.46      361.95     21.32 o 
   2   0  14      257.62      316.68     21.97 o 
   3   0  14        0.57      -10.06      8.72 o 
   4   0  14        0.01       -6.54     10.71 o 
   5   0  14        0.05       12.88     17.69 o 
   6   0  14       54.02       33.72     17.37 o 
   7   0  14      115.74      131.92     26.22 o 
   8   0  14        4.85        5.19     16.92 o 
 -13   1  14        4.00       -2.67      7.32 o 
 -12   1  14        3.16        0.35      8.14 o 
 -11   1  14        0.25        1.28     10.96 o 
 -10   1  14       43.52       24.96      9.61 o 
  -9   1  14       86.37       91.14     13.43 o 
  -8   1  14        0.00       -9.29      6.19 o 
  -7   1  14        0.01       -6.95      6.38 o 
  -6   1  14       84.94       83.21      7.49 o 
  -5   1  14        2.23        9.67      5.13 o 
  -4   1  14      151.46      147.44      7.47 o 
  -3   1  14      202.27      178.34      7.87 o 
  -2   1  14      380.28      365.92     20.99 o 
  -1   1  14        8.74        1.48      4.87 o 
   0   1  14       46.37       50.96      8.60 o 
   1   1  14       45.03       30.94      9.20 o 
   2   1  14      336.51      318.74     33.82 o 
   3   1  14       17.68       26.04     10.51 o 
   4   1  14        0.63        8.12     10.03 o 
   5   1  14        5.04        5.23      8.73 o 
   6   1  14        0.84        9.32     10.92 o 
   7   1  14        1.31       14.29     11.99 o 
   8   1  14       47.82       21.61     11.84 o 
 -12   2  14        8.30       -1.33      8.13 o 
 -11   2  14        0.91        7.95     10.36 o 
 -10   2  14       22.58       24.03      9.34 o 
  -9   2  14       12.31        2.36      7.76 o 
  -8   2  14        1.61       -2.11      7.74 o 
  -7   2  14        2.87       -8.94      5.96 o 
  -6   2  14        1.32       -8.85      7.27 o 
  -5   2  14      109.50       82.64      9.31 o 
  -4   2  14       19.82       13.08      6.73 o 
  -3   2  14      163.42      148.76     10.19 o 
  -2   2  14      595.43      605.16     73.14 o 
  -1   2  14      306.63      274.42     16.01 o 
   0   2  14       27.20       40.12      9.92 o 
   1   2  14     1114.63     1075.32     53.83 o 
   2   2  14       80.64      134.66     21.18 o 
   3   2  14       55.98       50.71     11.17 o 
   4   2  14        0.11       -4.77      7.55 o 
   5   2  14        0.36      -13.09      9.04 o 
   6   2  14        0.41        5.12      9.87 o 
   7   2  14        1.36       -2.41     12.34 o 
   8   2  14        0.01       -8.66     12.49 o 
 -11   3  14        7.02       13.77     12.07 o 
 -10   3  14       40.34       31.89     12.54 o 
  -9   3  14      217.05      216.11     33.48 o 
  -8   3  14        1.35        0.90      8.76 o 
  -7   3  14       10.38       18.75      9.53 o 
  -6   3  14        0.66      -10.24      7.12 o 
  -5   3  14      114.96      101.41     11.60 o 
  -4   3  14      145.06      150.61     12.19 o 
  -3   3  14      158.59      144.99     16.31 o 
  -2   3  14       72.42       87.85     15.62 o 
  -1   3  14       18.69       70.01     40.78 o 
   0   3  14      177.40      144.16     13.37 o 
   1   3  14        6.07       -5.01      8.68 o 
   2   3  14      119.11      124.94     14.14 o 
   3   3  14      241.71      199.33     16.01 o 
   4   3  14      259.04      268.54     32.39 o 
   5   3  14       44.67       56.13     10.98 o 
   6   3  14       62.25       67.33     12.48 o 
   7   3  14        1.11       13.86     10.18 o 
 -10   4  14        6.82        2.44     10.63 o 
  -9   4  14       35.67       31.35     12.44 o 
  -8   4  14       20.79       41.25     12.30 o 
  -7   4  14        0.26       18.68     10.26 o 
  -6   4  14       81.61       83.95     11.65 o 
  -5   4  14        0.45       -2.67      9.58 o 
  -4   4  14      219.03      246.95     23.93 o 
  -3   4  14      133.22      145.75     18.82 o 
  -2   4  14       24.30       33.97     14.97 o 
  -1   4  14       52.76       85.52     16.47 o 
   0   4  14      306.94      274.39     23.79 o 
   1   4  14        4.68       10.83     11.34 o 
   2   4  14      101.63      107.95     13.91 o 
   3   4  14        8.68        7.26     10.74 o 
   4   4  14       42.05       43.49     11.24 o 
   5   4  14        3.60       -3.99     11.27 o 
   6   4  14      117.54      134.56     16.39 o 
  -9   5  14       28.39       38.95     13.26 o 
  -8   5  14       13.98       22.36     18.85 o 
  -7   5  14       20.67        1.92     12.91 o 
  -6   5  14       68.75       96.52     16.39 o 
  -5   5  14       33.25       33.65     13.80 o 
  -4   5  14       41.37       34.26     15.79 o 
  -3   5  14      385.02      463.21     32.18 o 
  -2   5  14       11.42       11.91     12.66 o 
  -1   5  14       57.84       72.18     17.49 o 
   0   5  14       37.60       53.14     14.26 o 
   1   5  14       34.83       28.34     13.98 o 
   2   5  14        3.34       19.92     14.87 o 
   3   5  14       23.22       27.73     20.19 o 
   4   5  14       16.65        9.78     10.65 o 
  -6   6  14        1.57       19.52     14.96 o 
  -5   6  14       13.33       13.32     13.21 o 
  -4   6  14      133.71      164.13     56.38 o 
  -3   6  14       12.24        5.27     15.07 o 
  -2   6  14       17.45       14.18     13.83 o 
  -1   6  14        2.42       -7.86     14.26 o 
   0   6  14        0.45        0.23     13.48 o 
   1   6  14       37.44       45.80     17.58 o 
 -12   1  15      100.43       47.68     21.06 o 
 -11   1  15        6.51        5.44      8.56 o 
 -10   1  15       65.03       48.23     15.38 o 
  -9   1  15       84.89       72.14     13.08 o 
  -8   1  15        6.97        5.95      7.46 o 
  -7   1  15      208.30      176.88     11.12 o 
  -6   1  15      530.02      487.16     16.09 o 
  -5   1  15       99.01       87.20      7.56 o 
  -4   1  15      170.15      157.18     14.39 o 
  -3   1  15      109.85       89.37      6.66 o 
  -2   1  15     1565.11     1623.31     50.47 o 
  -1   1  15      190.40      164.30     12.31 o 
   0   1  15      133.29      128.71     13.20 o 
   1   1  15        0.32       -6.90      7.64 o 
   2   1  15       47.40       57.06     10.02 o 
   3   1  15      249.88      233.60     26.76 o 
   4   1  15      191.85      205.18     16.57 o 
   5   1  15      282.91      282.96     18.87 o 
   6   1  15       25.05       21.83     10.96 o 
   7   1  15        1.48        1.75     11.37 o 
 -12   2  15       31.00       13.57      8.95 o 
 -11   2  15       12.46        8.64     10.26 o 
 -10   2  15        0.07       -2.17      9.06 o 
  -9   2  15       16.85       18.22     10.10 o 
  -8   2  15       19.24       18.86      7.78 o 
  -7   2  15       43.20       48.42     10.90 o 
  -6   2  15        0.68        3.56      6.75 o 
  -5   2  15      147.94      132.79     10.48 o 
  -4   2  15       15.09       16.40      7.37 o 
  -3   2  15        2.37        3.09      5.49 o 
  -2   2  15      301.55      321.18     30.14 o 
  -1   2  15      236.73      238.68     29.30 o 
   0   2  15      221.92      228.93     31.91 o 
   1   2  15     1515.05     1596.89    137.28 o 
   2   2  15      107.14      101.44     12.16 o 
   3   2  15       97.17       93.31     12.34 o 
   4   2  15       51.29       43.77     11.30 o 
   5   2  15       60.20       42.39     10.90 o 
   6   2  15       40.91       17.15      9.45 o 
   7   2  15       43.87       32.39     13.96 o 
 -11   3  15        0.55        0.63     10.74 o 
 -10   3  15        8.89        4.64      9.99 o 
  -9   3  15       25.99       50.82     12.78 o 
  -8   3  15       35.51       25.70      8.79 o 
  -7   3  15      293.83      322.29     17.25 o 
  -6   3  15       75.21      107.72     12.24 o 
  -5   3  15        1.58        5.19      8.69 o 
  -4   3  15      108.26      138.57     11.68 o 
  -3   3  15       59.74       66.21     27.56 o 
  -2   3  15      203.19      181.53     55.19 o 
  -1   3  15      149.47      124.10     18.02 o 
   0   3  15       13.53       -0.93      9.86 o 
   1   3  15        0.06       14.87     11.78 o 
   2   3  15       14.64        9.30      9.94 o 
   3   3  15      128.17      121.52     13.75 o 
   4   3  15        0.95        4.74      9.17 o 
   5   3  15      185.21      201.49     17.16 o 
   6   3  15        6.41        5.29      9.78 o 
 -10   4  15       80.63       98.90     16.16 o 
  -9   4  15        0.42       -0.55     10.77 o 
  -8   4  15       10.19       15.12     11.06 o 
  -7   4  15        0.01       -8.24      7.64 o 
  -6   4  15       11.58       -5.54      8.70 o 
  -5   4  15       40.88       61.44     16.20 o 
  -4   4  15      260.87      301.48     26.67 o 
  -3   4  15        1.15        5.69     13.37 o 
  -2   4  15      123.59      140.47     19.80 o 
  -1   4  15        0.13        2.15     11.78 o 
   0   4  15       32.80       16.88     13.77 o 
   1   4  15      439.03      434.04     50.93 o 
   2   4  15       32.25       31.04     15.76 o 
   3   4  15       22.29       31.47     11.54 o 
   4   4  15       27.33        9.26     10.27 o 
   5   4  15       28.51       26.97     11.81 o 
  -8   5  15        0.17        7.97     15.24 o 
  -7   5  15        3.13        6.53     10.55 o 
  -6   5  15        4.48       -5.06     13.47 o 
  -5   5  15       20.28       18.64     14.78 o 
  -4   5  15       19.89       38.56     17.16 o 
  -3   5  15      119.35      152.13     20.05 o 
  -2   5  15        2.28       16.81     14.04 o 
  -1   5  15       17.56       18.28     14.90 o 
   0   5  15      146.19      148.46     36.67 o 
   1   5  15        1.09        1.89     14.28 o 
   2   5  15       32.19       34.48     28.81 o 
   3   5  15        0.04      -12.40     14.41 o 
  -5   6  15        2.05       11.52     14.71 o 
  -4   6  15       10.13       -0.66     13.74 o 
  -3   6  15       13.74       15.17     14.71 o 
  -2   6  15        5.06        8.38     13.35 o 
  -1   6  15        5.92       13.86     14.84 o 
   0   6  15        1.46       -4.00     12.55 o 
 -12   0  16        1.39       11.73     12.82 o 
 -11   0  16       35.37       17.44     13.91 o 
 -10   0  16       48.80       36.22     15.90 o 
  -9   0  16       19.49        2.95     12.76 o 
  -8   0  16       94.42       77.37     17.69 o 
  -7   0  16      435.73      313.20     27.18 o 
  -6   0  16      293.21      273.28     17.00 o 
  -5   0  16     1017.41     1166.82     47.01 o 
  -4   0  16      231.46      229.74     13.32 o 
  -3   0  16        0.04       -3.46      7.72 o 
  -2   0  16        0.14       -2.37      7.64 o 
  -1   0  16      313.91      276.51     19.97 o 
   0   0  16     2128.34     2270.64     61.41 o 
   1   0  16     1745.55     1887.15    114.97 o 
   2   0  16      141.00      154.32     35.48 o 
   3   0  16       93.63       74.01     13.82 o 
   4   0  16      282.60      191.22     25.96 o 
   5   0  16       78.21       55.70     22.18 o 
   6   0  16        0.23        5.45     16.35 o 
   7   0  16        2.09       13.97     16.86 o 
 -12   1  16       16.97       12.44      8.70 o 
 -11   1  16        0.42        5.70      8.99 o 
 -10   1  16        5.53        5.01      8.49 o 
  -9   1  16       28.65       27.95     10.28 o 
  -8   1  16       44.83       46.00     10.66 o 
  -7   1  16       52.03       46.99      8.49 o 
  -6   1  16        1.62       -3.00      6.31 o 
  -5   1  16        2.29        3.12      5.48 o 
  -4   1  16       93.52       99.28      7.97 o 
  -3   1  16      153.89      156.70      8.52 o 
  -2   1  16      860.87      893.76     33.72 o 
  -1   1  16      408.76      422.20     30.68 o 
   0   1  16       85.10       81.79      9.74 o 
   1   1  16        2.12       -1.90      8.17 o 
   2   1  16       20.63       14.06      9.00 o 
   3   1  16        0.31        2.88      9.82 o 
   4   1  16      256.99      251.79     17.90 o 
   5   1  16        2.49       -6.99     10.35 o 
   6   1  16        5.44      -10.07     10.08 o 
   7   1  16        9.66        8.42     13.01 o 
 -12   2  16       21.27        7.52      8.86 o 
 -11   2  16        3.37       -3.32      8.66 o 
 -10   2  16       31.53       18.70     10.26 o 
  -9   2  16       13.86       15.09      8.04 o 
  -8   2  16       29.89       32.76      8.86 o 
  -7   2  16      125.31      114.94     14.92 o 
  -6   2  16        0.81       -1.52      7.62 o 
  -5   2  16        4.22        5.04      6.56 o 
  -4   2  16        0.44       -0.05      6.26 o 
  -3   2  16        0.26       -2.28      8.99 o 
  -2   2  16       14.44       26.85     12.69 o 
  -1   2  16      259.99      249.62     17.16 o 
   0   2  16      268.09      284.82     35.82 o 
   1   2  16        6.20       20.09     10.04 o 
   2   2  16      362.11      376.03     28.46 o 
   3   2  16       23.52       12.43      8.99 o 
   4   2  16       13.73       -0.13     10.05 o 
   5   2  16        1.05        1.24      9.18 o 
   6   2  16        4.06        8.64      9.35 o 
 -11   3  16        3.37        5.43     13.01 o 
 -10   3  16       36.69       55.13     11.90 o 
  -9   3  16        8.11        1.18      9.54 o 
  -8   3  16       12.34       20.98      9.28 o 
  -7   3  16      312.99      340.04     18.22 o 
  -6   3  16        0.15       -2.83      9.12 o 
  -5   3  16        8.65        6.49      8.45 o 
  -4   3  16      125.94      157.66     15.49 o 
  -3   3  16      149.10      189.25     20.17 o 
  -2   3  16      123.68      138.18     18.94 o 
  -1   3  16       11.54       13.54     13.13 o 
   0   3  16      159.25      191.19     16.12 o 
   1   3  16       19.39        1.86      9.81 o 
   2   3  16       60.68       44.31     11.90 o 
   3   3  16       89.48      101.59     13.79 o 
   4   3  16      160.84      154.49     15.63 o 
   5   3  16       21.54       13.59     10.15 o 
   6   3  16        7.19        8.04     11.45 o 
 -10   4  16        2.19      156.65    137.65 o 
  -9   4  16        1.25       -0.65      9.32 o 
  -8   4  16       15.91       12.07      8.53 o 
  -7   4  16       36.61       47.94     10.84 o 
  -6   4  16        9.06       15.91      9.16 o 
  -5   4  16       10.39       38.78     47.02 o 
  -4   4  16       30.21       42.97     14.94 o 
  -3   4  16       60.08       53.83     16.89 o 
  -2   4  16       52.15       34.40     14.09 o 
  -1   4  16       27.63       19.13     12.96 o 
   0   4  16        1.28       -1.51     12.75 o 
   1   4  16        2.66        0.47     11.93 o 
   2   4  16        0.98       -2.27      9.71 o 
   3   4  16        0.55        0.33      9.82 o 
   4   4  16        0.09       -2.43     10.18 o 
  -8   5  16        4.26        7.28     11.48 o 
  -7   5  16       95.03       98.93     17.95 o 
  -6   5  16       29.25       47.76     17.46 o 
  -5   5  16       16.49       32.94     16.36 o 
  -4   5  16      162.56      201.10     24.08 o 
  -3   5  16        1.45        5.70     13.18 o 
  -2   5  16        4.76       -4.95     12.06 o 
  -1   5  16       19.34       19.65     13.51 o 
   0   5  16        0.88        9.51     16.21 o 
   1   5  16        1.66       -5.43     12.65 o 
   2   5  16        0.53       -8.15     13.09 o 
 -12   1  17        0.08        4.93     16.47 o 
 -11   1  17        1.44       -1.85      8.15 o 
 -10   1  17       17.94        5.90      8.88 o 
  -9   1  17       39.39       37.69     10.59 o 
  -8   1  17      276.58      331.31     25.47 o 
  -7   1  17       14.42       12.88      7.00 o 
  -6   1  17       34.60       36.23      7.63 o 
  -5   1  17      303.37      314.30     11.95 o 
  -4   1  17     1224.86     1267.05     43.64 o 
  -3   1  17      311.37      323.25     16.07 o 
  -2   1  17      192.35      239.40     12.01 o 
  -1   1  17        0.84       15.14      8.56 o 
   0   1  17       19.93       32.35      8.66 o 
   1   1  17       30.26       25.63      8.83 o 
   2   1  17      108.62       90.23     13.33 o 
   3   1  17        3.30        3.88      8.77 o 
   4   1  17        2.74       -1.83      7.63 o 
   5   1  17       20.26       21.94     15.61 o 
   6   1  17        2.05       15.59     12.61 o 
 -11   2  17       15.36       12.85     10.04 o 
 -10   2  17       60.53       46.53     13.02 o 
  -9   2  17       73.76      102.69     14.52 o 
  -8   2  17       64.88       66.54     10.22 o 
  -7   2  17       61.79       57.29      9.97 o 
  -6   2  17        2.66        3.67      7.10 o 
  -5   2  17       24.09       24.46      8.03 o 
  -4   2  17       32.44       27.46     10.11 o 
  -3   2  17       23.32       14.07      8.58 o 
  -2   2  17      145.52      166.51     31.22 o 
  -1   2  17      337.71      382.56     31.00 o 
   0   2  17       84.03       60.00     11.71 o 
   1   2  17      109.95      115.53     13.80 o 
   2   2  17       13.92       41.92     16.98 o 
   3   2  17       12.96        4.13      8.28 o 
   4   2  17        6.14       -4.73      9.58 o 
   5   2  17       12.13        3.30      9.75 o 
   6   2  17       62.92       58.68     12.95 o 
 -10   3  17        0.93        2.05      9.64 o 
  -9   3  17        2.79        3.46      9.14 o 
  -8   3  17        2.88       61.35     38.91 o 
  -7   3  17      124.04      102.77     12.68 o 
  -6   3  17        4.66        2.43      8.06 o 
  -5   3  17      105.07      101.10     13.25 o 
  -4   3  17       55.68       51.14     15.78 o 
  -3   3  17      116.15      134.49     23.85 o 
  -2   3  17       59.74       86.67     17.91 o 
  -1   3  17       46.48       42.44     13.73 o 
   0   3  17       39.81       31.93     15.10 o 
   1   3  17       62.75       51.49     11.45 o 
   2   3  17        6.35        0.86      9.45 o 
   3   3  17      318.14      359.82     40.22 o 
   4   3  17        7.06       20.74     10.22 o 
   5   3  17       10.11       11.97     10.38 o 
  -9   4  17       10.14       18.83     11.26 o 
  -8   4  17       82.24      101.77     13.34 o 
  -7   4  17       17.08       11.26     10.62 o 
  -6   4  17        4.35      -10.58     10.20 o 
  -5   4  17       56.94       35.62     15.18 o 
  -4   4  17        1.39        5.07     12.86 o 
  -3   4  17       73.69       87.68     17.44 o 
  -2   4  17       26.77       22.72     13.87 o 
  -1   4  17      117.45      175.47     34.10 o 
   0   4  17       36.10       29.52     17.34 o 
   1   4  17       50.84       60.73     16.05 o 
   2   4  17       33.25       29.64     12.95 o 
   3   4  17       12.00        7.04     10.52 o 
   4   4  17       78.31      131.64     20.93 o 
  -7   5  17       20.36       29.05     15.35 o 
  -6   5  17        8.38       11.97     17.21 o 
  -5   5  17        3.26       12.56     15.47 o 
  -4   5  17        2.38       18.79     15.32 o 
  -3   5  17       46.75       40.53     15.80 o 
  -2   5  17       34.69       22.80     15.16 o 
  -1   5  17        1.68        2.20     14.59 o 
   0   5  17       35.79       37.12     23.91 o 
   1   5  17       20.85       33.61     16.68 o 
 -11   0  18       34.95       17.44     12.95 o 
 -10   0  18        3.28        3.97     11.54 o 
  -9   0  18      157.61      126.47     20.70 o 
  -8   0  18       31.81       29.42     13.78 o 
  -7   0  18      137.98       94.49     18.78 o 
  -6   0  18       72.52      100.52     13.55 o 
  -5   0  18     1896.77     2006.01     44.87 o 
  -4   0  18       93.87       92.52     10.63 o 
  -3   0  18      275.78      304.20     16.16 o 
  -2   0  18       16.36       12.36      9.98 o 
  -1   0  18        6.98        1.81      8.93 o 
   0   0  18      130.31      129.47     17.02 o 
   1   0  18      477.52      417.90     73.78 o 
   2   0  18      170.70      184.98     28.65 o 
   3   0  18      197.89      230.64     31.86 o 
   4   0  18       20.68       14.04     18.01 o 
   5   0  18      187.84      171.41     32.69 o 
   6   0  18       97.64       78.08     24.55 o 
 -11   1  18        0.23        2.45      9.24 o 
 -10   1  18        0.58        8.54      9.34 o 
  -9   1  18       19.59       12.18      9.74 o 
  -8   1  18       33.75       41.53     11.44 o 
  -7   1  18      110.47      109.71     11.95 o 
  -6   1  18        9.28        6.74      6.36 o 
  -5   1  18       31.15       36.08      7.28 o 
  -4   1  18      364.34      416.32     24.94 o 
  -3   1  18      123.30      109.07      9.84 o 
  -2   1  18      348.39      445.56     15.59 o 
  -1   1  18       57.37       84.83     10.32 o 
   0   1  18        0.07        0.04      7.03 o 
   1   1  18      165.86      160.17     14.76 o 
   2   1  18        0.85       -6.41      9.47 o 
   3   1  18       26.33       12.31      9.48 o 
   4   1  18        0.86       -2.59      8.26 o 
   5   1  18        0.30        1.41     11.40 o 
 -11   2  18       40.49       26.77     11.46 o 
 -10   2  18      103.11       76.27     14.16 o 
  -9   2  18       37.72       52.40     11.11 o 
  -8   2  18       44.16       56.37     11.47 o 
  -7   2  18        1.38        8.45      8.11 o 
  -6   2  18        1.24        9.00      7.65 o 
  -5   2  18       67.51       48.80     10.64 o 
  -4   2  18       39.79       22.88      9.76 o 
  -3   2  18       19.56        6.18      9.49 o 
  -2   2  18      179.43      176.56     28.81 o 
  -1   2  18       76.40       56.28     11.53 o 
   0   2  18      358.59      433.26     25.84 o 
   1   2  18       76.96       88.69     13.57 o 
   2   2  18       58.61       50.43     12.07 o 
   3   2  18       88.99       94.62     13.44 o 
   4   2  18       34.06       38.47     11.81 o 
   5   2  18       47.92       56.21     13.83 o 
 -10   3  18        0.25        8.35     11.31 o 
  -9   3  18       36.38       39.79     11.08 o 
  -8   3  18       24.34       42.42     10.26 o 
  -7   3  18        0.95        4.01      8.53 o 
  -6   3  18       25.57       33.02     11.08 o 
  -5   3  18       10.51       23.18     10.12 o 
  -4   3  18      183.00      194.03     20.57 o 
  -3   3  18       55.49       71.50     18.49 o 
  -2   3  18       85.78       91.48     16.02 o 
  -1   3  18      209.97      283.69     67.63 o 
   0   3  18        8.24       -7.54     13.05 o 
   1   3  18       25.91       24.30     13.15 o 
   2   3  18        2.50        7.97     10.78 o 
   3   3  18        9.75       17.68     10.22 o 
   4   3  18       12.28        6.88     10.96 o 
  -8   4  18        5.08       -9.08      9.88 o 
  -7   4  18        1.01        9.20     12.40 o 
  -6   4  18        4.12        1.92     13.84 o 
  -5   4  18        0.98       -0.03     13.62 o 
  -4   4  18       43.29       39.03     15.81 o 
  -3   4  18      128.11      125.10     18.90 o 
  -2   4  18       25.17       24.90     15.71 o 
  -1   4  18        4.98        4.43     12.71 o 
   0   4  18       33.01       34.82     22.12 o 
   1   4  18       29.40       48.06     16.26 o 
   2   4  18        0.00        4.94     13.16 o 
   3   4  18       23.04       30.38     13.04 o 
  -6   5  18        5.70       -6.67     21.47 o 
  -5   5  18        3.92        7.17     14.92 o 
  -4   5  18       54.81       81.01     19.67 o 
  -3   5  18        0.00        1.26     14.05 o 
  -2   5  18       10.25       -8.72     13.82 o 
  -1   5  18       87.02      147.85     23.58 o 
   0   5  18        3.61       -1.41     14.71 o 
 -11   1  19       34.44       35.38     11.86 o 
 -10   1  19       14.36       13.95     10.88 o 
  -9   1  19        0.03        2.93      8.89 o 
  -8   1  19      135.21       94.38     18.97 o 
  -7   1  19        0.29        0.86      7.56 o 
  -6   1  19       11.95        8.25      7.07 o 
  -5   1  19      144.00      166.56     10.52 o 
  -4   1  19      166.95      157.56     17.51 o 
  -3   1  19       47.40       51.91      9.72 o 
  -2   1  19     1242.94     1459.57    107.56 o 
  -1   1  19      210.26      250.14     14.32 o 
   0   1  19       23.35       16.90     10.11 o 
   1   1  19       83.28       80.11     11.79 o 
   2   1  19      102.55       60.32     12.06 o 
   3   1  19        2.46        0.90      9.09 o 
   4   1  19        1.36        0.18      8.95 o 
   5   1  19        2.18       -0.79     11.14 o 
 -10   2  19       33.59       38.11     11.79 o 
  -9   2  19        1.24       -1.93     10.15 o 
  -8   2  19       13.94        8.98      9.02 o 
  -7   2  19        4.18        6.82      8.81 o 
  -6   2  19       89.27       57.42     12.04 o 
  -5   2  19      218.00      256.01     18.04 o 
  -4   2  19       34.13       25.03     10.12 o 
  -3   2  19       23.03       26.37     14.09 o 
  -2   2  19       70.26       64.88     15.48 o 
  -1   2  19      118.49      113.13     32.95 o 
   0   2  19      199.55      245.67     18.36 o 
   1   2  19       69.60       81.49     13.42 o 
   2   2  19       30.91       38.77     11.31 o 
   3   2  19       31.03       21.52     10.46 o 
   4   2  19        2.18        4.09     10.35 o 
  -9   3  19       18.87       23.51     10.42 o 
  -8   3  19       28.26       15.95      9.69 o 
  -7   3  19        0.02        2.56     10.50 o 
  -6   3  19       14.20       18.15     10.57 o 
  -5   3  19       48.41       72.09     12.34 o 
  -4   3  19       63.25       65.66     16.36 o 
  -3   3  19        8.31        0.92     11.54 o 
  -2   3  19       12.69       15.00     16.47 o 
  -1   3  19       16.70       15.06     12.33 o 
   0   3  19       29.75       32.32     14.89 o 
   1   3  19        0.32       -3.33     11.07 o 
   2   3  19        8.74       -1.50     10.62 o 
   3   3  19       38.52       22.14     10.35 o 
  -8   4  19        0.01       14.70     12.28 o 
  -7   4  19        3.53       14.09     10.99 o 
  -6   4  19      154.06      194.59     24.12 o 
  -5   4  19       10.60       13.19     14.94 o 
  -4   4  19        9.03        6.07     14.51 o 
  -3   4  19        3.32        8.54     13.83 o 
  -2   4  19        0.15       -6.33     13.64 o 
  -1   4  19       29.23       29.87     15.86 o 
   0   4  19        0.03      -11.91     13.20 o 
   1   4  19        0.28       -6.25     13.05 o 
 -10   0  20       79.96       62.05     17.50 o 
  -9   0  20        0.37       -4.23     12.31 o 
  -8   0  20       63.07       46.35     15.51 o 
  -6   0  20       63.68       75.19     13.75 o 
  -5   0  20      108.41      104.05     14.55 o 
  -4   0  20       22.15       16.28     17.05 o 
  -3   0  20       29.02       16.26     10.83 o 
  -2   0  20        5.06       -0.51     11.17 o 
  -1   0  20      117.23      119.66     17.60 o 
   0   0  20       25.80       25.74     23.81 o 
   1   0  20       76.40       77.27     23.04 o 
   2   0  20       26.42       35.24     21.22 o 
   3   0  20      241.21      228.33     32.12 o 
   4   0  20       30.12       38.59     21.47 o 
 -10   1  20       30.96       22.48     10.76 o 
  -9   1  20        1.30        3.07      9.44 o 
  -8   1  20       10.47       18.68     13.88 o 
  -7   1  20       23.86       23.52      9.14 o 
  -6   1  20        5.32        5.68      8.88 o 
  -5   1  20       23.90       22.13     10.38 o 
  -4   1  20        1.81      -10.52      7.48 o 
  -3   1  20      136.67      154.28     15.19 o 
  -2   1  20       35.46       80.64     19.37 o 
  -1   1  20        1.65        5.22      8.23 o 
   0   1  20        1.46        4.48      9.28 o 
   1   1  20        4.42        3.14     10.12 o 
   2   1  20        5.59       11.71     12.09 o 
   3   1  20        9.32        8.07     11.14 o 
   4   1  20        0.88       -0.64      9.82 o 
 -10   2  20        0.06        8.32     12.57 o 
  -9   2  20        4.25        6.38     12.29 o 
  -8   2  20        0.97        1.86      9.31 o 
  -7   2  20      181.61      201.95     14.34 o 
  -6   2  20       37.66       50.70     12.57 o 
  -5   2  20       38.04       56.34     13.53 o 
  -4   2  20       35.10       41.05     11.89 o 
  -3   2  20        0.90       13.18     11.92 o 
  -2   2  20       17.55       19.18     21.86 o 
  -1   2  20       19.50       31.10     15.11 o 
   0   2  20      105.30      109.43     14.45 o 
   1   2  20       62.41       65.64     12.40 o 
   2   2  20       53.36       63.22     12.28 o 
   3   2  20       43.38       60.96     13.68 o 
  -8   3  20       16.41       14.11     11.83 o 
  -7   3  20        7.58        2.81     15.07 o 
  -6   3  20      102.74      122.90     23.63 o 
  -5   3  20        8.11        9.96     10.55 o 
  -4   3  20       25.25       25.85     17.34 o 
  -3   3  20       38.13       68.29     17.83 o 
  -2   3  20       35.56       44.84     19.87 o 
  -1   3  20        0.43        0.79     12.44 o 
   0   3  20        7.23       -2.88     12.51 o 
   1   3  20       10.30       21.24     12.25 o 
   2   3  20       21.18       11.75     13.11 o 
  -6   4  20        4.32        2.28     16.28 o 
  -5   4  20       23.45        8.51     23.97 o 
  -4   4  20        0.60       -3.56     15.26 o 
  -3   4  20        0.58       -3.67     16.17 o 
  -2   4  20       40.43       35.29     30.00 o 
  -1   4  20       29.96       20.82     15.53 o 
   0   4  20        9.77        2.85     14.59 o 
  -9   1  21       51.23       48.17     11.75 o 
  -8   1  21       71.51       52.51     11.76 o 
  -7   1  21       36.78       22.19      9.37 o 
  -6   1  21        5.02        1.43     12.93 o 
  -5   1  21       41.39       99.17     34.27 o 
  -4   1  21        7.33        7.46     11.09 o 
  -3   1  21      218.25      285.80     29.80 o 
  -2   1  21       53.76       81.70     13.49 o 
  -1   1  21       50.03       50.18      9.84 o 
   0   1  21        0.82        2.12      9.50 o 
   1   1  21      168.24      218.53     28.57 o 
   2   1  21       60.65       79.99     14.71 o 
   3   1  21        8.25        8.93     11.50 o 
  -9   2  21       34.63       28.10     13.85 o 
  -8   2  21        0.67       -1.60     10.79 o 
  -7   2  21        7.53       30.75     16.10 o 
  -6   2  21       10.51       23.34     11.35 o 
  -5   2  21       44.41       46.29     11.73 o 
  -4   2  21      100.93      129.83     18.90 o 
  -3   2  21        4.06       -0.65     13.41 o 
  -2   2  21       66.72       59.33     15.52 o 
  -1   2  21       23.20        3.76     13.55 o 
   0   2  21        0.00       -0.30     11.47 o 
   1   2  21       14.58       23.08     11.06 o 
   2   2  21        1.43       10.90     11.05 o 
  -7   3  21        9.93       -7.52     10.38 o 
  -6   3  21        1.03        7.46     11.23 o 
  -5   3  21       58.89       61.62     17.38 o 
  -4   3  21        1.45        3.56     14.71 o 
  -3   3  21        3.18        1.21     12.81 o 
  -2   3  21       43.79       53.79     25.54 o 
  -1   3  21        0.26       -0.16     14.43 o 
   0   3  21        0.46       -4.06     13.40 o 
   1   3  21       73.83       84.02     17.14 o 
  -4   4  21       29.31       70.51     28.53 o 
  -3   4  21        0.99       -8.49     13.82 o 
  -9   0  22        7.31       -5.26     13.08 o 
  -8   0  22        1.51        7.88     14.62 o 
  -7   0  22       12.67       26.73     16.47 o 
  -5   0  22       34.18       42.44     20.19 o 
  -4   0  22      245.35      221.54     25.70 o 
  -3   0  22        7.04       33.72     21.03 o 
  -2   0  22        1.36       -1.60     12.61 o 
  -1   0  22       18.00       21.94     15.42 o 
   0   0  22       14.40        5.78     13.75 o 
   1   0  22       15.24       23.98     12.34 o 
   2   0  22        1.30      -14.10     16.67 o 
  -8   1  22        8.87       11.69     11.06 o 
  -7   1  22       16.12       23.78     19.23 o 
  -6   1  22        0.43       -5.12     13.01 o 
  -5   1  22       35.40       16.92     19.68 o 
  -4   1  22       30.72       36.97     12.16 o 
  -3   1  22       54.90       72.28     13.19 o 
  -2   1  22        4.93        6.54     10.78 o 
  -1   1  22        0.36        2.62     11.98 o 
   0   1  22        7.06       -2.41      8.34 o 
   1   1  22        8.44       23.92     16.23 o 
  -8   2  22        9.00       32.37     22.31 o 
  -7   2  22       24.61       42.37     16.96 o 
  -6   2  22        8.66        7.63     10.25 o 
  -5   2  22        8.66        7.97     11.53 o 
  -4   2  22      104.57      140.68     19.74 o 
  -3   2  22        0.10       -4.74     12.21 o 
  -2   2  22        8.30        3.42     12.02 o 
  -1   2  22        8.75       -2.84     13.08 o 
   0   2  22        3.54        3.77     12.33 o 
   1   2  22        6.36        8.96     13.47 o 
  -6   3  22       19.78       40.19     12.69 o 
  -5   3  22       21.27       13.01     23.85 o 
  -4   3  22       90.59      113.13     20.13 o 
  -3   3  22       17.08       21.18     14.95 o 
  -2   3  22       13.74        3.01     12.86 o 
  -1   3  22       31.33       56.05     17.74 o 
  -7   1  23        0.56        1.28     19.94 o 
  -6   1  23       28.19       15.13     20.13 o 
  -5   1  23        0.00       -7.50     16.47 o 
  -4   1  23        5.01      -12.50     19.10 o 
  -3   1  23       16.24       31.96     14.09 o 
  -2   1  23       78.97       98.88     15.13 o 
  -1   1  23       74.50      118.80     31.95 o 
   0   1  23      225.41      309.41     31.55 o 
  -6   2  23        0.01       10.71     18.01 o 
  -5   2  23        9.78       11.49     11.52 o 
  -4   2  23       11.66       16.25     13.39 o 
  -3   2  23       13.66       16.86     14.07 o 
  -2   2  23       13.53        5.35     12.76 o 
  -1   2  23        1.01        6.79     16.99 o 
  -4   0  24        9.33       35.70     23.20 o 
  -2   0  24       55.61      112.37     30.51 o 
  -5   1  24        0.38       17.56     20.77 o 
  -3   1  24        1.99       -7.87     11.11 o 
                                                 
